# Supplementary material for: Coupling photocatalytic water oxidation with reductive transformations of organic molecules
Source: Nat Commun. 2022 Oct 19;13:6186. doi: 10.1038/s41467-022-33778-9 (PMC9581948; doi:10.1038/s41467-022-33778-9)
Supplement: Supplementary file 2 — Source Data [file 41467_2022_33778_MOESM2_ESM.zip]

Archive with 28 entries (25 files):
- Source Data/
- Source Data/Source data of Main Manuscript/
- Source Data/Source data of Main Manuscript/Fig. 2a.xlsx
- Source Data/Source data of Main Manuscript/Fig. 3.xlsx
- Source Data/Source data of Main Manuscript/Fig. 4.xlsx
- Source Data/Source data of Main Manuscript/Fig. 6c.xlsx
- Source Data/Source data of Main Manuscript/Fig. 8.xlsx
- Source Data/Source data of Main Manuscript/Fig. 9.xlsx
- Source Data/Source data of Supplementary Information/
- Source Data/Source data of Supplementary Information/Supplementary Fig. 10.xlsx
- Source Data/Source data of Supplementary Information/Supplementary Fig. 11.xlsx
- Source Data/Source data of Supplementary Information/Supplementary Fig. 12c.xlsx
- Source Data/Source data of Supplementary Information/Supplementary Fig. 14.xlsx
- Source Data/Source data of Supplementary Information/Supplementary Fig. 15b.xlsx
- Source Data/Source data of Supplementary Information/Supplementary Fig. 16.xlsx
- Source Data/Source data of Supplementary Information/Supplementary Fig. 17.xlsx
- Source Data/Source data of Supplementary Information/Supplementary Fig. 2.xlsx
- Source Data/Source data of Supplementary Information/Supplementary Fig. 20.xls
- Source Data/Source data of Supplementary Information/Supplementary Fig. 22.xlsx
- Source Data/Source data of Supplementary Information/Supplementary Fig. 23.xlsx
- Source Data/Source data of Supplementary Information/Supplementary Fig. 29.xlsx
- Source Data/Source data of Supplementary Information/Supplementary Fig. 3.xlsx
- Source Data/Source data of Supplementary Information/Supplementary Fig. 4a and Fig. 4b.xlsx
- Source Data/Source data of Supplementary Information/Supplementary Fig. 5.xlsx
- Source Data/Source data of Supplementary Information/Supplementary Fig. 6.xlsx
- Source Data/Source data of Supplementary Information/Supplementary Fig. 7.xlsx
- Source Data/Source data of Supplementary Information/Supplementary Fig. 8.xlsx
- Source Data/Source data of Supplementary Information/Supplementary Fig. 9.xlsx
