# Supplementary material for: Coupling photocatalytic water oxidation with reductive transformations of organic molecules
Source: Nat Commun. 2022 Oct 19;13:6186. doi: 10.1038/s41467-022-33778-9 (PMC9581948; doi:10.1038/s41467-022-33778-9)
Supplement: Supplementary file 2 — Source Data [file 41467_2022_33778_MOESM2_ESM.zip › Source Data/Source data of Main Manuscript/Fig. 3.xlsx]

## Sheet: Fig 3a
	Fig. 3a
	Catalyst	Yield (%)
	g-C3N4	0
	Pt/g-C3N4	0
	Ni/g-C3N4	0
	Cu/g-C3N4	0
	Pd/g-C3N4	4
	Pd/g-C3N4*	11
	Pd/g-C3N4* + Na2CO3	95
	PdLi/g-C3N4*+ Na2CO3	33
	PdPt/g-C3N4* + Na2CO3	57

## Sheet: Fig 3b
	Fig. 3b
	Catalyst	Yield (%)
	0.2%Pd/g-C3N4*	56
	0.5%Pd/g-C3N4*	63
	0.9%Pd/g-C3N4*	73
	1.8%Pd/g-C3N4*	89
	2.8%Pd/g-C3N4*	95
	4.6%Pd/g-C3N4*	87

## Sheet: Fig 3c
	Fig. 3c
	Base	Yield (%)
	Na2CO3	95
	NaHCO3	18
	K2CO3	76
	NaOH	62
	CsF	23
	K3PO4	71
	KH2PO4	21

## Sheet: Fig 3d
	Fig. 3d
	Solvent	Yield (%)
	Toluene	0.7
	Cumene	0.2
	Cyclohexane	0.6
	CCl4	3
	THF	34
	DMF	32
	H2O	12
	1,4-dioxane	95
	Methanol	92
