# Supplementary material for: Coupling photocatalytic water oxidation with reductive transformations of organic molecules
Source: Nat Commun. 2022 Oct 19;13:6186. doi: 10.1038/s41467-022-33778-9 (PMC9581948; doi:10.1038/s41467-022-33778-9)
Supplement: Supplementary file 2 — Source Data [file 41467_2022_33778_MOESM2_ESM.zip › Source Data/Source data of Main Manuscript/Fig. 4.xlsx]

## Sheet: Fig. 4a
	Fig. 4a
	Wavelength (nm)	VPhPh (μmol/h)
	340	40.3
	360	37.9
	380	35.7
	400	33
	420	27.7
	440	23.8
	460	20.7
	480	18.3
	500	1.2
	520	0.4
	540	0.1
	560	0.01

## Sheet: Fig. 4b
	Fig. 4b
	Wavelength (nm)	VPhPh (μmol/h)
	325-380	38.1
	400-480	25.1
	500-575	0.5
