# Supplementary material for: Coupling photocatalytic water oxidation with reductive transformations of organic molecules
Source: Nat Commun. 2022 Oct 19;13:6186. doi: 10.1038/s41467-022-33778-9 (PMC9581948; doi:10.1038/s41467-022-33778-9)
Supplement: Supplementary file 2 — Source Data [file 41467_2022_33778_MOESM2_ESM.zip › Source Data/Source data of Supplementary Information/Supplementary Fig. 10.xlsx]

## Sheet: Fig. 10a
	Fig. 10a
	Wavelength (nm)	Rate of conversion (μmol/h)
	350	84.3
	365	79.3
	385	74.7
	400	69
	420	57.9
	440	49.8
	460	43.3
	480	38.2
	500	2.4
	520	0.9
	540	0.2
	560	0.02

## Sheet: Fig. 10b
	Fig. 10b
	Wavelength (nm)	Rate of conversion (μmol/h）
	325-380	79.7
	400-480	52.4
	500-575	1.1
