# Supplementary material for: Coupling photocatalytic water oxidation with reductive transformations of organic molecules
Source: Nat Commun. 2022 Oct 19;13:6186. doi: 10.1038/s41467-022-33778-9 (PMC9581948; doi:10.1038/s41467-022-33778-9)
Supplement: Supplementary file 2 — Source Data [file 41467_2022_33778_MOESM2_ESM.zip › Source Data/Source data of Supplementary Information/Supplementary Fig. 11.xlsx]

## Sheet: Fig. 11
	Fig. 11
	Wavelength (nm)	AQE (%)
	340	0.54
	360	0.5
	380	0.46
	400	0.4
	420	0.32
	440	0.27
	460	0.23
	480	0.2
	500	0.01
	520	0.004
	540	0.001
	560	0.0001
