# Supplementary material for: Coupling photocatalytic water oxidation with reductive transformations of organic molecules
Source: Nat Commun. 2022 Oct 19;13:6186. doi: 10.1038/s41467-022-33778-9 (PMC9581948; doi:10.1038/s41467-022-33778-9)
Supplement: Supplementary file 2 — Source Data [file 41467_2022_33778_MOESM2_ESM.zip › Source Data/Source data of Supplementary Information/Supplementary Fig. 12c.xlsx]

## Sheet: Figure. 12c
	Fig. 12c
	Time (h)	Conversion (%)	Conversion (%)
	0	0	0
	2	19	26
	4	34	29
	6	45	32
	8	54	33
	10	62	36
