# Supplementary material for: Coupling photocatalytic water oxidation with reductive transformations of organic molecules
Source: Nat Commun. 2022 Oct 19;13:6186. doi: 10.1038/s41467-022-33778-9 (PMC9581948; doi:10.1038/s41467-022-33778-9)
Supplement: Supplementary file 2 — Source Data [file 41467_2022_33778_MOESM2_ESM.zip › Source Data/Source data of Supplementary Information/Supplementary Fig. 14.xlsx]

## Sheet: Fig. 14
	Fig. 14
	Recycle times of the catalyst	Yield (%)
	1	87
	2	85
	3	88
	4	76
	5	61
	6	49
	7	38
