# Supplementary material for: Coupling photocatalytic water oxidation with reductive transformations of organic molecules
Source: Nat Commun. 2022 Oct 19;13:6186. doi: 10.1038/s41467-022-33778-9 (PMC9581948; doi:10.1038/s41467-022-33778-9)
Supplement: Supplementary file 2 — Source Data [file 41467_2022_33778_MOESM2_ESM.zip › Source Data/Source data of Supplementary Information/Supplementary Fig. 15b.xlsx]

## Sheet: Fig. 15b
Fig. 15b
Particle size (nm)
11.35
11.46
10.82
7.88
10.97
9.42
8.31
10.04
10.56
10.38
9.6
9.73
11.47
10.74
9.55
11.66
11.73
11.14
9.92
10.55
8.8
9.57
9.51
9.9
9.12
9.51
8.56
8.22
8.56
9.8
9.32
7.74
8.8
10.15
9.34
9.73
9.02
8.03
10.28
10.55
10.44
11.16
11.09
7.67
8.66
10.7
10.06
11.28
11.33
7.52
9.6
7.81
7.54
9.17
8.68
9.18
9.43
8.6
9.88
10.19
8.75
11.57
9.49
7.47
9.72
10.9
9.75
9.57
10.5
9.6
10.06
8.95
11.28
8.11
8.33
10.74
10.65
7.31
8.05
7.11
9.25
9.06
8.25
7.57
8.5
7.13
10.36
10.2
11.02
8.98
8.12
10.24
10.13
8.54
9.49
7.64
9.36
10.15
8.49
8.91
9.71
8.2
9.89
8.54
8.83
9.43
11.38
11.82
9.72
9.54
10.46
10.42
9.23
7.81
11.53
9.48
8.12
8.48
8.98
11.23
9.23
11.06
8.31
9.04
8.27
7.02
8.39
10.26
9.96
10.65
11.69
10.91
10.15
11.53
10.2
10.25
7.32
11.5
8.08
10.07
10.38
6.56
6.89
6.59
9.6
8.51
10.84
8.73
10.06
8.42
8.44
8.95
7.65
7.64
8.77
8.31
9.48
8.08
7.64
8.09
8.7
8.73
10.56
12.15
8.56
7.79
8.8
8.4
8.65
9.26
9.26
8.31
10.59
8.4
6.71
7.49
8.95
9.45
8.03
9.66
7.09
6.9
8.19
10.97
10.84
9.03
9.33
8.58
8.04
6.99
8.42
8.87
10.34
7.97
7.41
8.24
10
8.58
7.62
7.66
8.63
10.36
7.39
10.57
6.45
8.8
8.31
7.55
8.51
8.14
7.25
8.92
9.54
7.73
7.86
10.29
8.92
9.98
7.88
8.69
8.78
10.26
7.04
7.32
7.57
7.75
8.72
7.45
6.45
6.36
6.1
5.84
7.13
5.88
6.35
5.91
8
9.57
9.25
9.11
8.87
8.81
9.42
9.58
7.58
9.28
7.56
6.94
9.87
6.65
10.32
8.29
7.77
7.54
9.44
5.51
7.54
8.43
8.41
8.06
8.48
9.94
10.12
6.03
8.3
8.4
7.55
8.79
8.74
7.94
8.63
7.87
9.5
11.91
5.78
7.77
7.64
7.75
7.27
8.65
6.21
10.26
11.57
11
8.43
7.11
6.74
7.97
9.71
8.7
10.49
8.2
11.27
10.05
8.98
6.51
7.27
7.31
6.89
7.6
6.28
7.75
9.32
10.05
8.57
8.74
6.07
5.71
6.18
8.25
5.36
6.64
8.43
7.68
7.75
12.07
7.07
10.1
8.69
9.61
8.4
8.32
9.34
9.62
9.54
9.1
12.07
10.23
11.7
9.33
8.56
9
8.95
6.78
7.19
8.33
6.02
5.46
8.03
7.53
7.75
7.49
6.33
8.46
6.85
6.78
7.28
7.57
7.23
6.12
7.11
11.21
11.14
8.4
7.04
6.01
8.14
11.03
10.49
7.77
9.69
7.92
11.52
9.58
10.37
8.59
10.51
8.77
7.64
8.93
7.81
8.65
6.04
5.37
10.37
9.13
7.03
7.91
7.88
8.13
10.14
6.99
8.95
7.42
7.25
10.59
5.83
6.99
8.87
9.23
7.87
6.83
7.57
8.97
13.55
