# Supplementary material for: Coupling photocatalytic water oxidation with reductive transformations of organic molecules
Source: Nat Commun. 2022 Oct 19;13:6186. doi: 10.1038/s41467-022-33778-9 (PMC9581948; doi:10.1038/s41467-022-33778-9)
Supplement: Supplementary file 2 — Source Data [file 41467_2022_33778_MOESM2_ESM.zip › Source Data/Source data of Supplementary Information/Supplementary Fig. 16.xlsx]

## Sheet: Fig. 16a
Fig. 16a
Particle size (nm)
8.94
9.04
8.21
8.51
10.01
9.8
7.9
7.39
8.04
7.46
8.24
7.55
8.25
6.98
8.57
7.94
9.15
10.21
9.44
8.56
7
6.45
5.37
5.49
6.75
4.55
5.25
6.84
6.47
6.09
6
6.21
5.91
5.67
5.75
7.77
6.82
7.27
6.92
7.47
4.61
9.7
8.17
5.78
5.07
7.2
7.19
4.82
5.52
10.5
9.88
11.28
9.28
6.62
6.07
7.27
7.05
6.42
7.29
6.56
5.37
10.56
9.91
8.24
10
7.52
7.61
7.15
5.91
7.96
10.16
9.2
8.64
8.4
7.81
9.23
8.85
8.21
7.81
6.89
7.25
8.28
6.37
8.17
6.61
5.75
8.84
8.44
8.23
7.48
7.07
8.63
8.21
7.85
8.45
8.89
7.94
7.01
6.16
9.62
10.64
8.87
7.64
5.76
10.01
9.58
9.75
9.41
9.07
10.87
9.82
5.91
5.7
6.18
6.76
8.25
8.01
11.14
10.89
7.09
6.61
7.11
5.62
5.99
5.68
6
8.12
6.98
7.01
6.3
5.91
5.83
6.58
6.72
6.85
6.3
6.64
5.5
6.69
9.63
8.58
9.43
7.95
7.68
6.57
6.25
5.87
6.42
6.16
11.9
7.1
7.15
8.1
7.69
6.73
5.61
7.61
9.12
8.25
7.53
5.52
7.92
6.73
8.74
7.11
11.5
7.18
6.17
6.22
6.23
5.98
11.45
4.63
5.26
6.01
6.44
5.65
5.99
5.75
7.06
6.91
7.33
7.73
9.15
5.18
6.41
5.63
9.53
9.42
4.35
5.89
5.06
5.37
5.72
6.23
5.77
5.69
9.69
6.17
6.72
6.58
7.27
7.5
7.43
8.19
8.64
6.78
8.58
5.12
5.85
8.09
5.06
6.67
6.62
6.55
7.32
6.38
8.55
5.06
8.4
7.2
6.95
6.5
4.66
5.57
7.4
6.62
6.47
6.18
5.78
5.23
6.22
7.79
6.91
9.98
10.4
8.91
8.45
6.41
6.13
8.76
8.98
11.59
11.48
7.81
8.89
8.31
7.16
6.59
8.83
7.59
5.78
8.98
8.14
6.54
8.22
8.66
7.49
4.83
6.4
6.84
11.67
9.74
7.02
6.19
4.67
7.01
6.12
7.72
7.78
9.29
9.37
8.96
9.89
9.19
9.33
7.01
6.52
6.35
9.52
9.88
9.57
7.64
5.99
7.12
5.34
5.68
5.65
7.32
7.55
9.24
8.01
9.99
10.44
7.9
7.17
8.61
8.7
9.43
8.5
8.92
9.94
9.2
10.05
9.84
5.72
6.32
7.53
6.77
5.76
5.37
7.75
6.32
6.56
7.46
6.94
8.42
10.28
10.18
7.48
7.61
9.49
8.63
7.32
8.78
7.21
8.1
9.65
7.13
6.07
6.61
8.83
6.54
8.97
9.17
8.86
9.45
8.06
8.3
6.77
7.81
8.62
8.72
8.31
7.88
7.86
10.66
10.06
9.95
8.88
9.04
7.95
9.4
6.39
8.93
6.3
6.41
7.7
6.31
6.32
6.43
8.15
7.16
7.83
5.98
5.92
5.68
6.87
7.67
5.63
8.17
8.11
5.29
5.98
6.33
6.37
6.13
7.16
6.88
7.86
7.62
6.4
8.87
9.01
8.46
7.85
7.34
8.27
7.47
7.27
7.15
6.94
8.8
8.25

## Sheet: Fig. 16b
Fig. 16b
Particle size (nm)
7.72
7.72
7.75
7.7
10.31
6.88
7.34
6.36
5.12
8.51
8.59
7.76
7.88
7.17
6.99
5.53
7.15
6.56
5.21
7.56
6.58
7.7
5.08
5.52
6.77
6.55
7.64
8.37
7.32
7.21
9.54
8.09
6.3
7.21
7.64
7.13
7.98
7.25
5.56
6.47
5.65
8.53
6.39
4.77
6.64
5.89
6.52
6.03
4.9
6.11
4.85
4.87
6.99
7.24
5.06
5.93
7.24
8.69
8.31
8.88
7.76
7.08
5.25
6.74
7.54
8.24
8.13
7.89
8.65
5.75
5.26
7.04
6.86
5.58
7.78
7.86
7.96
8.06
7.36
8.12
7.25
8.51
6.16
5.48
4.97
5.07
5.57
5.86
7.59
5.21
6.07
6.65
7.9
7.38
7.37
5.91
5.01
7.27
7.39
7
7.61
4.82
7.82
7.63
5.93
5.56
6.77
6.63
6.37
6.42
5.93
6.61
8.53
4.41
4.54
6.24
5.36
5.44
8.14
7.09
6.64
5.93
6.39
6.28
7.79
8.44
9.17
6.7
7.17
6.29
10.35
7.45
6.99
6.42
6.13
5.63
5.17
9.57
8.11
6.42
7.77
8.28
4.87
6.87
6.82
7.64
4.39
5.58
6.12
6.76
5.78
5.86
6.44
10.69
9.17
7.59
7.12
8.87
8.61
5.25
6.24
6.97
6.99
5.59
5.59
8.56
6.64
7.24
6.68
7.05
6.63
7.59
7.86
6.69
6.19
6.64
7.58
9.15
6.71
7.2
9.64
8.29
8.15
9.99
8.39
6.82
6.44
8.76
6.75
8.45
7.59
6.32
7.99
6.88
8.49
6.63
6.16
7.3
7.71
7.98
7.02
7.88
6.24
7.92
8.56
6.74
5.53
8.44
6.05
6.49
6.28
10.03
6.27
7.64
7.61
5.7
6.56
5.9
8.33
6.21
8.84
7.26
7.11
6.75
9.13
8.74
8.13
8.41
5.33
8.62
7.47
7.62
7.65
7.47
6.17
6.27
10.5
8.56
6.06
6.71
7.2
7.15
9.13
8.75
7.15
5.78
6.87
8.35
5.25
4.18
6.19
5.99
6.67
6.37
6.74
6.6
5.04
6.75
7.47
7.38
7.16
6.61
7.03
6.12
5.49
5.76
7.77
8.03
8.92
8.6
6.67
6.38
9.11
7.31
8.3
8.32
5.77
6.02
6.51
5.49
7.47
5.68
8.86
6.69
8.22
8.52
5.5
5.5
5.55
5.87
8.59
7.65
5.19
7.14
7.15
8.36
5.76
6.98
6.63
6.92
5.99
7.74
9.68
6.54
8.6
7.25
8.13
7.26
9.57
8.52
10.08
8.87
5.97
5.62
4.94
9.09
7.38
9.59
7.27
6.41
8.36
7.89
7.63
6.55
9.83
5.5
5.5
5.5
8.2
5.5
5.5
5.5
6.67
5.69
5.5
6.58
7.51
6.06
6.09
6.56
5.5
5.73
9.39
6.69
7.64
9.81
8.59
9.66
9.37
8.34
6.98
8.3
8.77
8.97
8.36
8.12
8.05
9.67
9.76
9.77
6.69
6.87
7.15
6.72
7.87
8.03
7.02
7.98
8.86
8.6
6.44
6.95
7.52
7.71
6.51
5.8
9.67
6.63
7
8.43
6.37
6.31
7.17
8.8
5.5
5.5
9.53
5.5
5.5
6.91
5.19
5.5
8.29
5.79
6.89
6.89
7.27
6.75
6.72
6.41
10.51
10.26
10.72
8.37
8.09
8.42
7.59
5.45
6.05
7.27
6.37
9.63
9.52
7.91
8.03
9.64
5.8
6.71
6.89
8.51
8.76
5.5
5.5
5.5
7.56
5.97
5.37
9.32
6.25
6.49
7.54
9
9.72
9.51
10.49
5.73
5.74
6.02
6.71
6.65
10
10.81
7.99
8.31
6.74
7.24
6.87
7.96
8.2
6.84
5.5
5.5
5.5
5.58
5.5
9.01
9.53
8.82
5.5
8.59
8.29
5.5
5.52
6.73
9.54
6.39
5.12
8.28
5.5
9.56
8.04
6.56
9.81
9.08
5.81
8.8
9.57
8.88
6.99
9.05
8.67
9.67
6.75
6.97
10.54
9.58
10.09
7.05
6.69
6.92
8.23
8.99
10.15
6.37
9.16
9.67
9.27
7.99
9.86
9.24
8.82
8.56
8.61
9.1
7.62
7.86
7.42
7.24
6.37
7.75
8.71
7.23
7.2
6.53
7.03
5.82
6.44
8.11
8.53
9
9.5
6.27
7.6
6.35
9.11
6.44
7.58
7.64
9.15
7.27
8.42
9.56
8.06
4.89
8.27
7.07
7.93
8.6
7.7
8.88
9.35
7.86
8.68
8.61
7.24
6.88
5.91
6.86
6.26
8
6.83
7.24
6.74
7.18
9.78
5.83
8.89
8.2
9.5
7.16
8.77
7.72
9.44
8.65
7.42
6.75
8.25
7.4
7.64
8.44
7.78
8.84
5.88
8.56
8.47
7.42
7.44
8.69
9.23
6.4
7.96
7.51
6.57
6.61
7.41
6.44
9.39
8.91
6.78
6.93
8.72
8.06
9.52
7.11
6.71
8.56
8.11
7.2
8.22
8.17
8.87
7.21
8.29
8.03
9.17
7.27
8.01
7.72
8.06
7.02
5.41
7.34
6.72
6.46
7.14
7.92
6.92
7.34
10.6
10.55
6.59
7.03
6.42
8.29
8.8
6.54
7.89
8.82
4.87
6.51
8.9
8.83
8.29
9.6
6.67
9.27
6.97
8.24
6.63
8.59
7.62
6.98
8.03
6.05
7.27
9.93
8.24
7.16
6.87
5.25
8.86
10.85
6.71
7.05
8.56
6.25
9.48
7.9
7.39
8.8
6.53
5.93
9.68
5.61
5.91
5.82
7
5.25
6.04
6.54
6.49
4.7
7.25
8.38
6.93
7.54
7.16
9.53
6.48
7.46
5.87
6.53
7.42
8.31
5.77
6.9
6.95
6.52
8.26
5.68
7.73
8.52
8.29
7.06
7.69
7.1
7.05
7.17
7.96
8.64
8.87
5.52
6.57
6.78
5.85
5.22
7.87
9.88
9.85
5.64
5.87
6.21
6.66
7.08
7.14
6.3
6.07
8.14
5.93
5.76
6.05
7.48
6.79
7.09
7.83
6.95
7.66
6.49
7.69
7.2
7.83
7.69
6.58
9.26
8.54
8.91
6.92
8.83
7.77
6.96
7.11
9.23
9.52
8.27
9.58
8.28
8.41
7.66
4.12
7.07
5.72
7.18
6.68
7.59
7.69
6.12
8.93
8.11
6.78
6.85
6.03
6.92
7.09
7.38
7.47
6.42
9.64
8.15
6.97
9.37
7.31
6.27
6.74
5.5
5.5
9.5
8.91
5.5
5.99
5.14
10.1
11.83
11.38
9.91
11.67
10
10.78
10.81
10.14
9.62
11.89
11.76
9.42
9.63
11.62
11.72
10.56
