# Supplementary material for: Coupling photocatalytic water oxidation with reductive transformations of organic molecules
Source: Nat Commun. 2022 Oct 19;13:6186. doi: 10.1038/s41467-022-33778-9 (PMC9581948; doi:10.1038/s41467-022-33778-9)
Supplement: Supplementary file 2 — Source Data [file 41467_2022_33778_MOESM2_ESM.zip › Source Data/Source data of Supplementary Information/Supplementary Fig. 17.xlsx]

## Sheet: Fig. 17a
Fig. 17a
B.E. (eV)	Raw intensity	Peak sum	Background	Peak 1	Peak 2	Peak 3	Peak 4
347.08	10386	10407.5	10387	10398.2	10395.9	10387	10387.4
346.98	10390.4	10409.1	10388	10399.5	10397	10388	10388.6
346.88	10435.9	10410.8	10389	10400.9	10398.1	10389	10389.8
346.78	10396.1	10412.3	10389.7	10401.9	10399	10389.7	10390.8
346.68	10484.2	10414.2	10390.7	10403.3	10400.1	10390.7	10392.2
346.58	10204.3	10415.8	10391.1	10404.1	10400.7	10391.1	10393.1
346.48	10169.1	10419.2	10393.2	10406.6	10403	10393.2	10396
346.38	10469.4	10423.1	10395.6	10409.4	10405.5	10395.6	10399.3
346.28	10471.6	10425.5	10396.1	10410.4	10406.3	10396.1	10401.1
346.18	10519.7	10428.3	10396.7	10411.5	10407	10396.7	10403.2
346.08	10364.6	10431.3	10396.9	10412.2	10407.5	10396.9	10405.5
345.98	10486.6	10435.8	10398.1	10413.9	10408.8	10398.1	10409.3
345.88	10713.9	10440.3	10398.6	10415	10409.5	10398.6	10413.1
345.78	10287.9	10444.4	10397.7	10414.6	10408.8	10397.7	10416.4
345.68	10427.2	10452.1	10399.4	10416.9	10410.7	10399.4	10423.3
345.58	10327.6	10460.3	10400.2	10418.4	10411.7	10400.2	10430.6
345.48	10368.7	10470.6	10401.6	10420.5	10413.4	10401.6	10440
345.38	10443.9	10482.5	10402.8	10422.4	10414.8	10402.8	10450.9
345.28	10591.4	10496	10403.6	10424	10415.8	10403.6	10463.4
345.18	10529.2	10511.1	10403.5	10424.6	10415.9	10403.5	10477.5
345.08	10321.7	10529.3	10403.7	10425.7	10416.4	10403.7	10494.6
344.98	10454.5	10552	10405.2	10428.1	10418.1	10405.2	10516.1
344.88	10328.6	10577.5	10405.9	10429.8	10419.1	10405.9	10540.4
344.78	10504.1	10607.6	10407.4	10432.3	10420.8	10407.4	10569.2
344.68	10646.3	10641	10407.8	10433.8	10421.5	10407.8	10601.3
344.58	10568.1	10678.3	10407.3	10434.5	10421.3	10407.3	10637.1
344.48	10875.2	10721.1	10407.4	10435.8	10421.7	10407.4	10678.3
344.38	10557.6	10767.4	10405.5	10435.4	10420.1	10405.5	10723
344.28	10783	10821.1	10405.6	10436.9	10420.5	10405.6	10774.9
344.18	10985.7	10879.1	10404.3	10437.1	10419.6	10404.3	10831.1
344.08	10938.4	10941.7	10401.8	10436.3	10417.4	10401.8	10891.7
343.98	11085.1	11010.2	10399.6	10435.8	10415.5	10399.6	10958
343.88	11197.1	11083.2	10396.5	10434.6	10412.7	10396.5	11028.8
343.78	11097.1	11160.6	10392.6	10432.9	10409.3	10392.6	11103.7
343.68	11271.5	11243.2	10389.4	10431.9	10406.4	10389.4	11183.7
343.58	11415.4	11328.7	10385	10430	10402.5	10385	11266.3
343.48	11512.6	11416.4	10379.8	10427.5	10397.6	10379.8	11351
343.38	11397.9	11505.7	10374	10424.5	10392.2	10374	11436.9
343.28	11932.2	11596.8	10368.8	10422.6	10387.5	10368.8	11524.3
343.18	11851.9	11684.6	10360.4	10417.8	10379.5	10360.4	11608
343.08	11789.6	11771.5	10352.4	10413.9	10372	10352.4	11690.4
342.98	12114.5	11856.3	10344.7	10410.9	10364.8	10344.7	11769.9
342.88	12043.9	11935.4	10335	10406.9	10355.6	10335.1	11842.8
342.78	11967.1	12010.1	10325.7	10404.4	10346.8	10325.8	11910.1
342.68	11840.4	12079.7	10316.8	10404.2	10338.4	10317	11970.5
342.58	12182.9	12144.1	10308.6	10407.4	10330.8	10308.8	12022.9
342.48	12279.3	12200.6	10298.2	10412.4	10321.1	10298.6	12063.4
342.38	12311.1	12251.5	10287.3	10422.5	10310.7	10287.8	12092.4
342.28	12394	12298.9	10276.1	10440.6	10300.1	10276.8	12109.6
342.18	12403.1	12345.5	10264.3	10470	10289	10265.3	12114
342.08	12388.6	12395.7	10252.4	10515.4	10277.8	10253.8	12105.9
341.98	12291.4	12455.4	10240.5	10582.6	10266.6	10242.5	12085.2
341.88	12457.6	12532.1	10229.1	10679	10256	10231.8	12052.7
341.78	12589.8	12632.4	10216.6	10810.6	10244.3	10220.3	12007.1
341.68	12793	12765.7	10203.3	10986.3	10231.8	10208.3	11949.3
341.58	12898.4	12941	10188.7	11213.9	10218	10195.3	11879.9
341.48	12956.6	13167.6	10173.3	11501.6	10203.5	10182.1	11800.3
341.38	13630.2	13453	10157.5	11855.6	10188.6	10169.1	11712.1
341.28	13835.5	13797.5	10137.6	12274.7	10169.7	10152.8	11613
341.18	14007	14203.9	10116.2	12760.1	10149.4	10136.1	11507
341.08	14916.3	14666.9	10093.7	13304.9	10127.9	10119.4	11395.9
340.98	15052.1	15170.4	10065.6	13891.3	10100.9	10098.6	11276.5
340.88	15730.8	15701.5	10036.5	14504.6	10073	10078.5	11155
340.78	15912.8	16232.9	10003.1	15116	10040.9	10056.3	11029.2
340.68	16536.9	16738.4	9968.47	15697.7	10007.5	10035.2	10903.4
340.58	16713.5	17182.8	9929.81	16213	9970.21	10013.1	10775.9
340.48	17330	17535	9889.86	16629.4	9931.7	9993.07	10650.4
340.38	17580.9	17761.2	9845.94	16911.8	9889.3	9972.92	10525
340.28	17896.3	17838.7	9800.25	17036.5	9845.21	9955.37	10402.4
340.18	17679.4	17753.7	9752.37	16988.6	9799.02	9940.54	10282.7
340.08	17354	17510.3	9705.51	16771.3	9753.95	9932.16	10169.4
339.98	17405.2	17124.3	9660.34	16399.8	9710.67	9931.39	10063.5
339.88	16839.3	16619.7	9614.58	15897.6	9666.92	9936.47	9962.46
339.78	16430.9	16033.2	9571.97	15301	9626.43	9951.53	9870.15
339.68	15715.6	15399.2	9531.56	14644.2	9588.27	9975.98	9785.42
339.58	14838	14753.6	9495.22	13963.1	9554.34	10011.9	9709.89
339.48	14433.1	14128	9463.97	13289.6	9525.63	10060.4	9644.27
339.38	13744.7	13544.5	9434.97	12646	9499.35	10118.7	9585.37
339.28	12940.6	13023.8	9409.95	12053.7	9477.23	10188.1	9534.57
339.18	12536.7	12579.1	9389.64	11526.6	9460.01	10269.1	9492.19
339.08	12356.8	12214.1	9371.64	11069.5	9445.32	10358.6	9455.46
338.98	11802.3	11927.9	9354.61	10682.9	9431.85	10454.4	9422.67
338.88	11644.4	11718.7	9340.84	10365.9	9421.88	10557.7	9395.71
338.78	11493.1	11576.8	9327.93	10110.8	9413.06	10664.8	9371.88
338.68	11252.4	11492.7	9315.86	9909.8	9405.4	10774.3	9350.82
338.58	11210.5	11456.7	9305.17	9754.98	9399.47	10885	9332.79
338.48	11396.9	11457.1	9294.66	9636.77	9394.11	10993.8	9316.34
338.38	11145.3	11482.6	9282.97	9545.94	9388.02	11097.7	9299.87
338.28	11562.2	11527.1	9272.73	9478.39	9383.88	11197.2	9285.81
338.18	11715.1	11578.8	9259.91	9424.46	9377.76	11286.4	9269.97
338.08	11776.1	11633	9246.08	9381.26	9371.37	11364.9	9253.77
337.98	12014.9	11685.1	9231.81	9345.91	9365.42	11431.5	9237.64
337.88	11954.4	11729.9	9216.01	9314.79	9359.09	11483.7	9220.4
337.78	11818.8	11766.5	9200.48	9287.89	9354.54	11521.7	9203.76
337.68	11767.5	11793.2	9185.67	9264.39	9352.78	11545	9188.11
337.58	11893.4	11808.8	9171.08	9242.94	9354.09	11552.2	9172.89
337.48	11754.5	11812.2	9155.65	9221.9	9358.53	11541.8	9156.97
337.38	11539.7	11806.2	9140.96	9202.48	9369.34	11515.3	9141.92
337.28	11627.3	11793.3	9127.48	9184.9	9389.22	11473.5	9128.17
337.18	11828.2	11775.3	9113.39	9167.19	9419.4	11415	9113.89
337.08	11670.3	11756.3	9098	9148.56	9463.26	11340.1	9098.35
336.98	11578.1	11744.9	9083.47	9131.09	9528.13	11252.3	9083.72
336.88	11799	11748.4	9069.41	9114.36	9620.16	11152.5	9069.58
336.78	11756.1	11774.6	9053.93	9096.43	9745.28	11040.6	9054.05
336.68	12035.4	11835.8	9038.61	9078.86	9914.12	10920	9038.7
336.58	11957.9	11942.1	9021.52	9059.68	10134.8	10790.6	9021.58
336.48	12233.8	12107.9	9004.79	9041.03	10419.8	10656.6	9004.83
336.38	12491.1	12343.3	8986.3	9020.75	10777.5	10517.7	8986.33
336.28	12969.6	12659.4	8966.14	8998.94	11216.8	10375.9	8966.16
336.18	13203.3	13063	8942.97	8974.22	11743.1	10231.6	8942.98
336.08	13615.7	13560.2	8918.25	8948.07	12360.8	10087.8	8918.26
335.98	14147.3	14149.1	8890.89	8919.37	13066.5	9945	8890.9
335.88	14715.1	14822.3	8860.16	8887.38	13851.8	9803.47	8860.16
335.78	15550.7	15565.6	8825.81	8851.86	14701.3	9664.01	8825.81
335.68	16206.8	16355.6	8786.21	8811.16	15591.1	9525.77	8786.21
335.58	16918.2	17164.5	8742.41	8766.33	16492.7	9390.33	8742.41
335.48	17530	17955.9	8694.05	8717	17369.2	9257.71	8694.06
335.38	18331.9	18689.5	8641.71	8663.74	18180.5	9128.59	8641.71
335.28	19272.8	19319	8584.21	8605.38	18880.2	9001.81	8584.21
335.18	19673	19798.3	8520.68	8541.04	19422.2	8876.33	8520.68
335.08	19911.4	20089.5	8454.35	8473.95	19769.1	8755.1	8454.35
334.98	20069.9	20162.4	8386.18	8405.06	19891	8638.73	8386.18
334.88	20445.6	20002.3	8316.65	8334.84	19773.5	8527.22	8316.65
334.78	19799.5	19611	8244.42	8261.97	19419.1	8418.75	8244.42
334.68	19330.9	19016	8175.66	8192.59	18855.8	8318.97	8175.66
334.58	18589.8	18251.2	8109.32	8125.66	18117.9	8226.29	8109.32
334.48	17607.6	17361.2	8047.05	8062.84	17250.6	8141.86	8047.05
334.38	16496.6	16391.9	7990.33	8005.59	16300.3	8066.63	7990.33
334.28	15305	15387.7	7939.97	7954.74	15312	8000.95	7939.97
334.18	14103.1	14388.2	7896.51	7910.8	14325.6	7944.9	7896.51
334.08	13413.3	13426.8	7860.04	7873.88	13374.8	7898.16	7860.04
333.98	12510.2	12526.8	7827.51	7840.92	12483.5	7857.34	7827.51
333.88	11635.1	11708.1	7800.24	7813.23	11672	7823.41	7800.24
333.78	10898.3	10982.8	7778.09	7790.69	10952.3	7795.97	7778.09
333.68	10375	10355.2	7760.26	7772.48	10329.3	7773.94	7760.26
333.58	9903.44	9823.93	7745.47	7757.33	9801.66	7755.88	7745.47
333.48	9377.89	9383.94	7733.44	7744.96	9364.56	7741.3	7733.44
333.38	9058.25	9027.48	7724.51	7735.7	9010.4	7730.41	7724.51
333.28	8657.18	8743.69	7717.46	7728.33	8728.43	7721.85	7717.46
333.18	8496.94	8522.52	7712.79	7723.36	8508.71	7716.03	7712.79
333.08	8601.12	8352.08	7709.06	7719.33	8339.42	7711.44	7709.06
332.98	8262.56	8221.05	7704.67	7714.67	8209.31	7706.41	7704.67
332.88	7991.93	8123.37	7702.3	7712.03	8112.38	7703.56	7702.3
332.78	8058.75	8051.37	7701.55	7711.03	8040.99	7702.46	7701.55
332.68	8109.26	7997.01	7700.4	7709.62	7987.14	7701.04	7700.4
332.58	8255.98	7955.64	7698.93	7707.92	7946.19	7699.38	7698.93
332.48	8013.6	7923.03	7696.56	7705.33	7913.95	7696.89	7696.56
332.38	7691.93	7898.78	7695.65	7704.19	7890.01	7695.88	7695.65
332.28	7908.39	7881.4	7696.67	7705.01	7872.91	7696.83	7696.67
332.18	7768.21	7866.23	7696.4	7704.52	7857.99	7696.5	7696.4
332.08	7775.25	7854.42	7696.96	7704.89	7846.41	7697.03	7696.96
331.98	7762.44	7844.41	7697.49	7705.23	7836.62	7697.54	7697.49
331.88	7764.48	7835.85	7698.1	7705.66	7828.25	7698.13	7698.1
331.78	7727.84	7828.32	7698.7	7706.08	7820.91	7698.72	7698.7
331.68	7590.87	7821.84	7699.52	7706.73	7814.61	7699.53	7699.52
331.58	7795.29	7816.88	7701.18	7708.23	7809.82	7701.19	7701.18
331.48	7762.75	7811.25	7701.61	7708.5	7804.36	7701.61	7701.61
331.38	7799.11	7806.32	7702.24	7708.98	7799.58	7702.24	7702.24
331.28	7719.53	7801.6	7702.65	7709.24	7795	7702.66	7702.65
331.18	7980.83	7797.73	7703.55	7710	7791.29	7703.55	7703.55
331.08	7677.12	7792.64	7702.88	7709.18	7786.34	7702.88	7702.88
330.98	7752.92	7789.69	7704.03	7710.2	7783.52	7704.03	7704.03
330.88	7703.98	7786.56	7704.74	7710.78	7780.52	7704.74	7704.74
330.78	7840.18	7783.99	7705.74	7711.66	7778.08	7705.74	7705.74
330.68	7764.94	7780.83	7705.93	7711.72	7775.04	7705.93	7705.93
330.58	7767.37	7778.35	7706.57	7712.25	7772.67	7706.57	7706.57
330.48	7671.16	7776.04	7707.21	7712.77	7770.48	7707.21	7707.21
330.38	7739.3	7774.5	7708.43	7713.87	7769.05	7708.43	7708.43
330.28	7672.25	7772.71	7709.24	7714.58	7767.38	7709.24	7709.24
330.18	7893.13	7771.49	7710.46	7715.7	7766.26	7710.46	7710.46
330.08	7679.96	7769.09	7710.36	7715.49	7763.96	7710.36	7710.36
329.98	7742.08	7768.1	7711.54	7716.57	7763.06	7711.54	7711.54
329.88	7662.99	7766.86	7712.36	7717.29	7761.92	7712.36	7712.36
329.78	7999.75	7766.21	7713.66	7718.5	7761.37	7713.66	7713.66
329.68	7855.13	7763.65	7712.93	7717.68	7758.89	7712.93	7712.93
329.58	7816.41	7762.04	7713.07	7717.73	7757.38	7713.07	7713.07
329.48	7876.38	7760.77	7713.45	7718.02	7756.19	7713.45	7713.45
329.38	7704.1	7759.21	7713.46	7717.96	7754.72	7713.46	7713.46
329.28	7925.8	7758.77	7714.52	7718.93	7754.36	7714.52	7714.52
329.18	7686.88	7757.08	7714.24	7718.58	7752.75	7714.24	7714.24
329.08	7715.41	7756.89	7715.41	7719.67	7752.64	7715.41	7715.41

## Sheet: Fig. 17b
Fig. 17b
B.E. (eV)	Raw intensity	Peak sum	Background	Peak 1	Peak 2	Peak 3	Peak 4
346.08	5064.12	5075.84	5061.12	5074.43	5062.53	5061.12	5061.12
345.98	5218.48	5074.07	5058.13	5072.61	5059.59	5058.13	5058.13
345.88	5124.15	5073.14	5055.84	5071.63	5057.35	5055.84	5055.84
345.78	5120.41	5071.97	5053.14	5070.41	5054.71	5053.14	5053.14
345.68	4992.72	5070.98	5050.44	5069.36	5052.06	5050.44	5050.44
345.58	5156.48	5069.65	5047.19	5067.97	5048.87	5047.19	5047.19
345.48	5036.81	5069.26	5044.67	5067.52	5046.41	5044.67	5044.67
345.38	4901.16	5068.6	5041.63	5066.79	5043.44	5041.63	5041.63
345.28	5104.37	5067.6	5038.01	5065.72	5039.9	5038.01	5038.01
345.18	4959.83	5067.78	5035.31	5065.82	5037.27	5035.31	5035.31
345.08	4904.35	5067.6	5031.97	5065.56	5034.01	5031.98	5031.97
344.98	4961.42	5067.49	5028.41	5065.36	5030.53	5028.41	5028.41
344.88	4995.44	5067.92	5025.11	5065.71	5027.33	5025.12	5025.11
344.78	5135.67	5068.82	5021.98	5066.5	5024.29	5021.99	5021.98
344.68	5013.03	5070.63	5019.48	5068.21	5021.9	5019.49	5019.48
344.58	5163.2	5072.19	5016.46	5069.66	5018.98	5016.46	5016.46
344.48	5039.61	5074.69	5014.1	5072.04	5016.74	5014.11	5014.1
344.38	5169.65	5076.88	5011.22	5074.11	5013.98	5011.23	5011.22
344.28	5216.33	5079.88	5008.92	5076.96	5011.81	5008.93	5008.92
344.18	4966.64	5083.26	5006.83	5080.19	5009.87	5006.86	5006.83
344.08	5169.4	5085.66	5003.65	5082.43	5006.85	5003.69	5003.65
343.98	5098.32	5089.02	5001.39	5085.61	5004.75	5001.43	5001.39
343.88	5227.97	5092.07	4998.81	5088.46	5002.37	4998.86	4998.81
343.78	5285.63	5095.6	4996.83	5091.77	5000.59	4996.89	4996.83
343.68	5058.91	5099.19	4995.1	5095.11	4999.1	4995.19	4995.1
343.58	5227.15	5101.49	4992.38	5097.12	4996.65	4992.49	4992.38
343.48	5184.47	5104.13	4990.42	5099.42	4995	4990.55	4990.42
343.38	5025.54	5106.07	4988.28	5100.95	4993.23	4988.44	4988.28
343.28	5100.96	5106.71	4985.44	5101.08	4990.87	4985.65	4985.44
343.18	5279.68	5107.03	4982.95	5100.73	4988.99	4983.21	4982.95
343.08	5148.3	5107.45	4981.26	5100.28	4988.1	4981.59	4981.26
342.98	4955.93	5106.63	4979	5098.31	4986.92	4979.4	4979
342.88	4934.5	5104.42	4975.9	5094.53	4985.29	4976.39	4975.9
342.78	4932.7	5101.76	4972.72	5089.74	4984.13	4973.33	4972.72
342.68	5053.9	5099.02	4969.54	5084.08	4983.73	4970.29	4969.54
342.58	5072.66	5097.1	4966.91	5078.19	4984.9	4967.83	4966.91
342.48	5211.86	5095.99	4964.38	5071.74	4987.52	4965.5	4964.38
342.38	5039.07	5096.79	4962.47	5065.37	4992.53	4963.83	4962.47
342.28	5108.45	5098.71	4959.81	5057.83	4999.05	4961.45	4959.81
342.18	5066.55	5103.53	4957.47	5050.31	5008.7	4959.45	4957.47
342.08	5185.27	5111.47	4954.95	5042.44	5021.6	4957.33	4954.95
341.98	5067.42	5123.99	4952.97	5035.01	5039.09	4955.82	4952.97
341.88	5076.26	5140.77	4950.47	5027.07	5060.77	4953.87	4950.47
341.78	5171.41	5163.03	4948.03	5019.24	5087.77	4952.07	4948.03
341.68	5105.94	5191.66	4946.01	5011.98	5120.91	4950.81	4946.01
341.58	5206.19	5226.28	4943.72	5004.6	5159.74	4949.38	4943.72
341.48	5195.1	5267.65	4941.88	4997.89	5204.98	4948.53	4941.88
341.38	5591.11	5315.02	4940	4991.38	5255.84	4947.79	4940
341.28	5351.4	5369.52	4939.87	4986.89	5313.4	4948.98	4939.87
341.18	5357.74	5427.26	4938.69	4981.61	5373.75	4949.29	4938.69
341.08	5355.38	5487.85	4937.54	4976.65	5436.46	4949.83	4937.54
340.98	5545.3	5549.35	4936.39	4971.96	5499.59	4950.58	4936.39
340.88	5795.65	5610.49	4936.08	4968.4	5561.82	4952.41	4936.08
340.78	5559.58	5669.09	4936.87	4966.23	5620.99	4955.61	4936.87
340.68	5836.84	5720.52	4936.62	4963.28	5672.45	4958.05	4936.62
340.58	5708.49	5764.62	4937.6	4961.8	5716.02	4962	4937.6
340.48	5513.21	5797.42	4938	4960	5747.74	4965.69	4938
340.38	5980.8	5816.94	4937.55	4957.56	5765.62	4968.85	4937.55
340.28	5562.5	5825.03	4939.15	4957.39	5771.52	4974.43	4939.15
340.18	5941.75	5817.55	4938.91	4955.56	5761.29	4978.51	4938.91
340.08	5972.93	5798.57	4940.34	4955.58	5739.02	4984.64	4940.34
339.98	5829.14	5767.91	4941.9	4955.89	5704.53	4991.28	4941.9
339.88	5617.13	5726.66	4942.81	4955.7	5658.93	4997.66	4942.81
339.78	5781.7	5676.84	4942.79	4954.69	5604.24	5003.49	4942.79
339.68	5613.66	5622.57	4943.5	4954.53	5544.6	5010.44	4943.5
339.58	5655.68	5564.85	4943.46	4953.72	5481.03	5017.01	4943.46
339.48	5668.7	5506.93	4943.6	4953.18	5416.82	5024.14	4943.6
339.38	5245.98	5450.72	4943.81	4952.77	5353.9	5031.66	4943.81
339.28	5413.84	5396.01	4942.14	4950.56	5292.08	5037.65	4942.14
339.18	5259.44	5346.73	4941.22	4949.16	5235.34	5044.68	4941.22
339.08	5311.92	5302.36	4939.63	4947.12	5183.2	5051.29	4939.63
338.98	5404.09	5264.31	4938.27	4945.38	5137.13	5058.35	4938.27
338.88	5180.28	5232.89	4937.33	4944.07	5097.47	5066.01	4937.33
338.78	5286.16	5206.53	4935.4	4941.82	5062.71	5072.8	4935.4
338.68	5182.89	5186.3	4933.95	4940.07	5033.99	5080.14	4933.95
338.58	4887.99	5170.69	4932.05	4937.9	5009.86	5087.03	4932.05
338.48	5160.44	5158.2	4928.86	4934.45	4988.89	5092.57	4928.86
338.38	5346.84	5150.63	4926.88	4932.24	4972.94	5099.2	4926.88
338.28	5395.54	5146.88	4925.73	4930.88	4961	5106.46	4925.74
338.18	5207.48	5145.69	4924.81	4929.76	4951.86	5113.68	4924.82
338.08	4921.81	5145.4	4923.06	4927.81	4943.95	5119.73	4923.08
337.98	5232.68	5145.06	4920.05	4924.63	4936.38	5124.12	4920.09
337.88	5383.1	5146.88	4918.43	4922.84	4931.4	5129.42	4918.51
337.78	5439.2	5149.76	4917.49	4921.74	4928.01	5134.84	4917.64
337.68	5184.07	5153.03	4916.79	4920.89	4925.54	5139.9	4917.07
337.58	5253.67	5155.08	4914.97	4918.93	4922.42	5143.18	4915.47
337.48	5046.35	5157.24	4913.47	4917.29	4919.96	5146.05	4914.34
337.38	5015	5158.23	4911.05	4914.75	4916.83	5147.24	4912.57
337.28	4916.94	5158.88	4908.51	4912.09	4913.74	5147.51	4911.08
337.18	5205.37	5159.03	4905.55	4909.01	4910.34	5146.53	4909.79
337.08	4951.19	5160.64	4903.88	4907.23	4908.32	5145.98	4910.75
336.98	5145.84	5161.73	4901.08	4904.33	4905.23	5143.45	4911.97
336.88	5461.29	5164.85	4899.16	4902.31	4903.06	5140.92	4916.05
336.78	5239.7	5171.3	4898.65	4901.7	4902.32	5138.94	4924.28
336.68	5079.27	5179.65	4897.15	4900.12	4900.63	5135.13	4935.23
336.58	5195.96	5191.32	4894.96	4897.83	4898.26	5129.8	4950.31
336.48	5132.7	5208.87	4893.29	4896.08	4896.42	5124.21	4972.02
336.38	5314.61	5232.9	4891.35	4894.06	4894.33	5117.6	5000.95
336.28	5012.58	5265.9	4890.21	4892.85	4893.06	5111.1	5039.53
336.18	5272.78	5306.98	4887.75	4890.32	4890.47	5102.63	5086.83
336.08	5312.9	5359.54	4886.45	4888.95	4889.05	5094.73	5146.18
335.98	5646.12	5422.99	4885.34	4887.76	4887.81	5086.5	5216.93
335.88	5481.78	5498.33	4885.7	4888.06	4888.07	5079.3	5300
335.78	5591.9	5582.13	4885.33	4887.63	4887.6	5070.98	5391.92
335.68	5719.68	5673.43	4885.45	4887.69	4887.63	5062.84	5491.62
335.58	5814.26	5769.11	4886.14	4888.31	4888.23	5055.03	5595.95
335.48	5738.13	5864.96	4887.24	4889.36	4889.24	5047.47	5700.6
335.38	5879.61	5955.59	4887.99	4890.06	4889.92	5039.46	5800.12
335.28	5797.36	6036.92	4889.37	4891.39	4891.23	5032.04	5890.38
335.18	6178.53	6103.08	4890.38	4892.35	4892.17	5024.28	5965.43
335.08	6055.04	6151.79	4893.07	4894.99	4894.79	5018.29	6022.93
334.98	6258.75	6177.48	4895.2	4897.08	4896.86	5011.89	6057.26
334.88	6243.36	6179.62	4898.23	4900.06	4899.82	5006.57	6067.85
334.78	6192.23	6156.79	4901.17	4902.96	4902.71	5001.41	6053.22
334.68	6117.01	6109.99	4903.87	4905.62	4905.36	4996.28	6014.35
334.58	5853.94	6041.76	4906.23	4907.94	4907.67	4991.11	5953.73
334.48	6005.06	5955.16	4907.41	4909.08	4908.81	4985.11	5874.4
334.38	5989.91	5856.65	4909.26	4910.89	4910.61	4980.12	5782.81
334.28	5988.84	5750.59	4911.03	4912.63	4912.34	4975.43	5683.29
334.18	5546.37	5642.04	4912.8	4914.35	4914.06	4971.11	5580.9
334.08	5691.64	5533.59	4912.59	4914.12	4913.81	4965.21	5478.23
333.98	5466.8	5431.69	4913.03	4914.53	4914.22	4960.34	5381.7
333.88	5399.96	5337.46	4912.48	4913.94	4913.63	4954.86	5292.48
333.78	5201.1	5253.52	4911.63	4913.06	4912.75	4949.46	5213.15
333.68	5126.26	5180.15	4909.91	4911.31	4910.99	4943.56	5144.03
333.58	5208.31	5118.01	4907.87	4909.24	4908.92	4937.68	5085.77
333.48	4974.13	5067.19	4906.19	4907.54	4907.21	4932.53	5038.5
333.38	4927.03	5025.25	4903.49	4904.81	4904.48	4926.66	4999.77
333.28	4855.53	4991.73	4900.6	4901.89	4901.56	4920.91	4969.16
333.18	4960.56	4965.13	4897.4	4898.66	4898.34	4915.15	4945.18
333.08	5192.5	4944.87	4894.68	4895.92	4895.59	4910.13	4927.27
332.98	4984.54	4930.25	4892.99	4894.21	4893.88	4906.4	4914.75
332.88	4902.18	4918.24	4890.4	4891.59	4891.26	4901.98	4904.61
332.78	4613.72	4908.52	4887.45	4888.62	4888.29	4897.43	4896.53
332.68	4903.44	4899.45	4883.24	4884.39	4884.06	4891.8	4888.92
332.58	4856.06	4893.05	4880.33	4881.45	4881.13	4887.65	4883.81
332.48	4620.5	4887.43	4877.22	4878.33	4878	4883.46	4879.31
332.38	4813.42	4881.45	4873.09	4874.17	4873.85	4878.38	4874.31
332.28	4949.54	4876.81	4869.83	4870.89	4870.57	4874.3	4870.53
332.18	4799.69	4873.11	4867.18	4868.22	4867.9	4870.95	4867.57
332.08	4798.34	4869	4863.88	4864.91	4864.59	4867.05	4864.1
331.98	4798.75	4865.06	4860.59	4861.6	4861.28	4863.24	4860.71
331.88	4694.67	4861.25	4857.32	4858.31	4857.99	4859.53	4857.38
331.78	4968.38	4857.1	4853.6	4854.57	4854.26	4855.44	4853.63
331.68	4607.48	4854.24	4851.1	4852.06	4851.75	4852.63	4851.12
331.58	4724.79	4849.86	4847.03	4847.97	4847.66	4848.28	4847.04
331.48	4789.34	4846.06	4843.49	4844.41	4844.1	4844.52	4843.49
331.38	4639.33	4842.61	4840.25	4841.16	4840.85	4841.1	4840.25
331.28	4823.43	4838.53	4836.36	4837.26	4836.95	4837.05	4836.36
331.18	4835.31	4835.32	4833.31	4834.18	4833.88	4833.87	4833.31
331.08	4853.64	4832.19	4830.31	4831.18	4830.88	4830.77	4830.31
330.98	4781.09	4829.19	4827.42	4828.27	4827.97	4827.78	4827.42
330.88	4732.61	4825.88	4824.21	4825.05	4824.75	4824.51	4824.21
330.78	4809.1	4822.4	4820.81	4821.63	4821.34	4821.05	4820.81
330.68	4901.88	4819.27	4817.76	4818.57	4818.27	4817.95	4817.76
330.58	5099.3	4816.58	4815.13	4815.93	4815.64	4815.28	4815.13
330.48	4632.77	4814.78	4813.38	4814.17	4813.88	4813.5	4813.38
330.38	4814.36	4810.94	4809.59	4810.36	4810.07	4809.68	4809.59
330.28	4900.48	4807.92	4806.61	4807.37	4807.08	4806.68	4806.61
330.18	5023.36	4805.3	4804.02	4804.77	4804.49	4804.08	4804.02
330.08	4801.99	4803.23	4801.99	4802.73	4802.45	4802.04	4801.99
