# Supplementary material for: Coupling photocatalytic water oxidation with reductive transformations of organic molecules
Source: Nat Commun. 2022 Oct 19;13:6186. doi: 10.1038/s41467-022-33778-9 (PMC9581948; doi:10.1038/s41467-022-33778-9)
Supplement: Supplementary file 2 — Source Data [file 41467_2022_33778_MOESM2_ESM.zip › Source Data/Source data of Supplementary Information/Supplementary Fig. 2.xlsx]

## Sheet: Fig. 2a
Fig. 2a
Particle size (nm)
8.94
9.04
8.21
8.51
10.01
9.8
7.9
7.39
8.04
7.46
8.24
7.55
8.25
6.98
8.57
7.94
9.15
10.21
9.44
8.56
7
6.45
5.37
5.49
6.75
4.55
5.25
6.84
6.47
6.09
6
6.21
5.91
5.67
5.75
7.77
6.82
7.27
6.92
7.47
4.61
9.7
8.17
5.78
5.07
7.2
7.19
4.82
5.52
10.5
9.88
11.28
9.28
6.62
6.07
7.27
7.05
6.42
7.29
6.56
5.37
10.56
9.91
8.24
10
7.52
7.61
7.15
5.91
7.96
10.16
9.2
8.64
8.4
7.81
9.23
8.85
8.21
7.81
6.89
7.25
8.28
6.37
8.17
6.61
5.75
8.84
8.44
8.23
7.48
7.07
8.63
8.21
7.85
8.45
8.89
7.94
7.01
6.16
9.62
10.64
8.87
7.64
5.76
10.01
9.58
9.75
9.41
9.07
10.87
9.82
5.91
5.7
6.18
6.76
8.25
8.01
11.14
10.89
7.09
6.61
7.11
5.62
5.99
5.68
6
8.12
6.98
7.01
6.3
5.91
5.83
6.58
6.72
6.85
6.3
6.64
5.5
6.69
9.63
8.58
9.43
7.95
7.68
6.57
6.25
5.87
6.42
6.16
11.9
7.1
7.15
8.1
7.69
6.73
5.61
7.61
9.12
8.25
7.53
5.52
7.92
6.73
8.74
7.11
11.5
7.18
6.17
6.22
6.23
5.98
11.45
4.63
5.26
6.01
6.44
5.65
5.99
5.75
7.06
6.91
7.33
7.73
9.15
5.18
6.41
5.63
9.53
9.42
4.35
5.89
5.06
5.37
5.72
6.23
5.77
5.69
9.69
6.17
6.72
6.58
7.27
7.5
7.43
8.19
8.64
6.78
8.58
5.12
5.85
8.09
5.06
6.67
6.62
6.55
7.32
6.38
8.55
5.06
8.4
7.2
6.95
6.5
4.66
5.57
7.4
6.62
6.47
6.18
5.78
5.23
6.22
7.79
6.91
9.98
10.4
8.91
8.45
6.41
6.13
8.76
8.98
11.59
11.48
7.81
8.89
8.31
7.16
6.59
8.83
7.59
5.78
8.98
8.14
6.54
8.22
8.66
7.49
4.83
6.4
6.84
11.67
9.74
7.02
6.19
4.67
7.01
6.12
7.72
7.78
9.29
9.37
8.96
9.89
9.19
9.33
7.01
6.52
6.35
9.52
9.88
9.57
7.64
5.99
7.12
5.34
5.68
5.65
7.32
7.55
9.24
8.01
9.99
10.44
7.9
7.17
8.61
8.7
9.43
8.5
8.92
9.94
9.2
10.05
9.84
5.72
6.32
7.53
6.77
5.76
5.37
7.75
6.32
6.56
7.46
6.94
8.42
10.28
10.18
7.48
7.61
9.49
8.63
7.32
8.78
7.21
8.1
9.65
7.13
6.07
6.61
8.83
6.54
8.97
9.17
8.86
9.45
8.06
8.3
6.77
7.81
8.62
8.72
8.31
7.88
7.86
10.66
10.06
9.95
8.88
9.04
7.95
9.4
6.39
8.93
6.3
6.41
7.7
6.31
6.32
6.43
8.15
7.16
7.83
5.98
5.92
5.68
6.87
7.67
5.63
8.17
8.11
5.29
5.98
6.33
6.37
6.13
7.16
6.88
7.86
7.62
6.4
8.87
9.01
8.46
7.85
7.34
8.27
7.47
7.27
7.15
6.94
8.8
8.25

## Sheet: Fig. 2b
Fig. 2b
Particle size (nm)
8.92
7.13
6.46
7.1
5.79
6.71
7.31
7.54
8.29
8.52
8.39
10.02
7.28
9.19
10.15
6.68
6.95
7.99
7.33
7.49
8.66
8.45
7
6.02
6.34
8.41
7.04
8.33
9.29
8.27
7.11
7.22
5.97
6.36
6.52
6.9
7.5
6.11
8.86
9.23
7
7.33
10.34
10.76
10.97
11.94
9
8.3
9.39
9.53
9.78
9.36
9.06
11.16
10.01
8.76
10.41
9.26
9.26
9.45
7.58
7.2
6.61
11.66
5.94
6.46
11.31
9.23
8.12
8.02
9.6
10.5
9.25
11.57
6.56
9.71
10.87
8.17
10.38
8.74
8.87
10.25
7.06
8.79
8.83
10.42
9.52
10.49
10.97
9.11
10.57
10.18
7.8
8.01
8.61
10.82
10.03
10.46
11.74
6.01
8.08
7.1
10.22
10.03
8
6.05
6.19
5.96
6.19
6.83
6.68
9.17
7.6
6.29
6.4
6.25
6.14
9.06
8.61
9.39
9.2
6.18
5.92
7.04
8.29
7.89
10.1
10.85
8.73
10.23
7.32
7.1
7.68
8.33
8.84
9.51
7.54
8.68
8.41
9.07
10.04
9.19
9.61
8.92
9.75
8.04
8.47
8.65
7.25
7.41
11.34
9.45
10.57
9.32
10.84
11.66
7.63
8.56
7.75
7.32
9.1
9.05
6.33
8.7
7.89
8.79
8.97
9.73
11.19
7.98
11.04
9.38
8.64
11.12
6.8
8.94
7.67
10.61
8.45
8.82
8.9
8.28
9.3
9.26
7.75
10.49
7.76
7.57
7.67
7.95
7.61
7.55
9.76
8.11
8.38
8.42
7.87
8.05
9.04
7.53
7.48
6.64
7.95
9.47
9.11
8.11
8.82
7.68
7.95
11.32
8.45
6.27
6.59
8.9
9.11
10.38
8.54
7.62
8.15
9.22
7.34
9.93
8.17
6.75
8.3
8.68
9.27
8.52
9.07
9.76
9.6
7.11
9.1
8.05
8.12
9.53
9.01
7.5
8.43
7.67
6.52
8.21
7.62
9.39
8.6
7.84
8.68
9.26
7.95
9.47
8.55
8.11
6.97
6.2
9.44
8.45
8.29
11.61
10.03
9.41
8.75
10.97
9.65
9.45
9.04
8.39
8.59
8.5
8.26
10.33
9.83
10.96
7.04
7.79
8.79
8.77
8.82
9.78
9.54
8.25
7.04
6.86
8.44
8.43
9.17
10.33
7.84
10.18
11.61
8.12
9.15
9.96
8.75
7.5
8.51
7.89
8.11
7.8
8.8
8.83
6.68
7.87
7.61
9.61
7.79
7.74
9.92
9.67
9.9
9.29
7.5
6.78
6.89
8.83
7.87
7.47
9.25
9.11
7.98
9.33
9.34
8.29
7.99
8.62
7.96
9.18
8.43
9.36
7.4
8.73
6.57
7.8
7.38
8.72
6.49
8.18
7.87
9.26
8.6
9.15
8.95
13.55
5.98
5.78
5.67
5.94
