# Supplementary material for: Coupling photocatalytic water oxidation with reductive transformations of organic molecules
Source: Nat Commun. 2022 Oct 19;13:6186. doi: 10.1038/s41467-022-33778-9 (PMC9581948; doi:10.1038/s41467-022-33778-9)
Supplement: Supplementary file 2 — Source Data [file 41467_2022_33778_MOESM2_ESM.zip › Source Data/Source data of Supplementary Information/Supplementary Fig. 20.xls]

## Sheet: Fig. 20
	Fig. 20
	Light intensity (W/cm2)	VPhPh (μmol/h)
	0	0
	0.05	9.2
	0.1	18.6
	0.15	26.6
	0.2	37.2
	0.25	44.8
	0.3	55.5
	0.35	66.5
	0.4	77.2
