# Supplementary material for: Coupling photocatalytic water oxidation with reductive transformations of organic molecules
Source: Nat Commun. 2022 Oct 19;13:6186. doi: 10.1038/s41467-022-33778-9 (PMC9581948; doi:10.1038/s41467-022-33778-9)
Supplement: Supplementary file 2 — Source Data [file 41467_2022_33778_MOESM2_ESM.zip › Source Data/Source data of Supplementary Information/Supplementary Fig. 22.xlsx]

## Sheet: Fig. 22a
	Fig. 22a
	Percentage of Pd0 in Pd (Pd0 + PdII)	Production rate of biphenyl (μmol/h)	Production rate of O2 (μmol/h)
	0.54	9.4	6.3
	0.61	16.7	10.6
	0.73	25.3	16.9
	0.85	18.1	13
	0.91	10.6	7.1

## Sheet: Fig. 22b
	Fig. 22b
		Pd/g-C3N4	Pd/g-C3N4*
	Time (h)	Percentage of Pd0 in Pd (%)	Percentage of Pd0 in Pd (%)
	0	54	73
	3	61	72
	6	67	74
	10	70	73
	15	73	72
	20	73	73
