# Supplementary material for: Coupling photocatalytic water oxidation with reductive transformations of organic molecules
Source: Nat Commun. 2022 Oct 19;13:6186. doi: 10.1038/s41467-022-33778-9 (PMC9581948; doi:10.1038/s41467-022-33778-9)
Supplement: Supplementary file 2 — Source Data [file 41467_2022_33778_MOESM2_ESM.zip › Source Data/Source data of Supplementary Information/Supplementary Fig. 23.xlsx]

## Sheet: Fig. 23a
Fig. 23a
Sample A		Sample B		Sample C
Wavelength (nm)	Absorbance	Wavelength (nm)	Absorbance	Wavelength (nm)	Absorbance
800	-0.021	800	-0.004	800	0
799	-0.022	799	-0.003	799	-0.001
798	-0.022	798	-0.003	798	-0.001
797	-0.02	797	-0.004	797	-0.002
796	-0.021	796	-0.003	796	0
795	-0.021	795	-0.002	795	-0.001
794	-0.021	794	-0.002	794	0
793	-0.02	793	-0.003	793	-0.002
792	-0.022	792	-0.003	792	-0.002
791	-0.021	791	-0.002	791	0
790	-0.02	790	-0.004	790	-0.001
789	-0.021	789	-0.003	789	-0.002
788	-0.021	788	-0.004	788	-0.002
787	-0.021	787	-0.003	787	-0.002
786	-0.021	786	-0.004	786	-0.002
785	-0.021	785	-0.002	785	-0.002
784	-0.021	784	-0.004	784	-0.002
783	-0.021	783	-0.003	783	-0.002
782	-0.021	782	-0.003	782	-0.002
781	-0.02	781	-0.004	781	-0.002
780	-0.021	780	-0.003	780	-0.002
779	-0.02	779	-0.003	779	-0.002
778	-0.02	778	-0.004	778	-0.001
777	-0.02	777	-0.004	777	-0.002
776	-0.02	776	-0.003	776	-0.002
775	-0.022	775	-0.003	775	-0.001
774	-0.021	774	-0.003	774	-0.001
773	-0.021	773	-0.004	773	-0.001
772	-0.021	772	-0.003	772	-0.002
771	-0.021	771	-0.003	771	-0.001
770	-0.021	770	-0.002	770	-0.002
769	-0.02	769	-0.004	769	-0.001
768	-0.021	768	-0.004	768	0
767	-0.02	767	-0.003	767	-0.002
766	-0.02	766	-0.003	766	-0.001
765	-0.02	765	-0.004	765	0
764	-0.021	764	-0.004	764	-0.001
763	-0.021	763	-0.002	763	-0.002
762	-0.021	762	-0.004	762	-0.001
761	-0.021	761	-0.004	761	-0.002
760	-0.021	760	-0.005	760	-0.002
759	-0.02	759	-0.004	759	-0.001
758	-0.02	758	-0.003	758	-0.002
757	-0.021	757	-0.003	757	-0.001
756	-0.021	756	-0.004	756	-0.001
755	-0.021	755	-0.004	755	-0.001
754	-0.021	754	-0.002	754	-0.001
753	-0.022	753	-0.004	753	-0.001
752	-0.021	752	-0.005	752	-0.002
751	-0.019	751	-0.004	751	-0.002
750	-0.02	750	-0.003	750	-0.001
749	-0.021	749	-0.003	749	-0.002
748	-0.021	748	-0.005	748	-0.002
747	-0.021	747	-0.005	747	-0.001
746	-0.021	746	-0.004	746	-0.002
745	-0.021	745	-0.003	745	-0.001
744	-0.021	744	-0.003	744	-0.002
743	-0.02	743	-0.003	743	-0.002
742	-0.021	742	-0.005	742	-0.001
741	-0.021	741	-0.004	741	-0.001
740	-0.022	740	-0.005	740	-0.001
739	-0.02	739	-0.004	739	0
738	-0.021	738	-0.003	738	-0.002
737	-0.022	737	-0.004	737	-0.002
736	-0.021	736	-0.005	736	-0.003
735	-0.021	735	-0.003	735	-0.002
734	-0.021	734	-0.004	734	-0.001
733	-0.022	733	-0.005	733	-0.002
732	-0.021	732	-0.004	732	-0.002
731	-0.02	731	-0.003	731	-0.003
730	-0.021	730	-0.003	730	-0.002
729	-0.021	729	-0.004	729	-0.001
728	-0.02	728	-0.004	728	-0.001
727	-0.02	727	-0.003	727	-0.002
726	-0.021	726	-0.005	726	-0.001
725	-0.021	725	-0.003	725	-0.002
724	-0.02	724	-0.005	724	-0.002
723	-0.02	723	-0.002	723	-0.001
722	-0.021	722	-0.004	722	-0.003
721	-0.021	721	-0.005	721	-0.002
720	-0.021	720	-0.003	720	-0.001
719	-0.021	719	-0.003	719	-0.001
718	-0.021	718	-0.004	718	-0.001
717	-0.021	717	-0.004	717	-0.003
716	-0.021	716	-0.002	716	-0.001
715	-0.021	715	-0.004	715	-0.001
714	-0.021	714	-0.004	714	-0.002
713	-0.021	713	-0.004	713	-0.002
712	-0.021	712	-0.003	712	-0.001
711	-0.02	711	-0.005	711	-0.003
710	-0.021	710	-0.003	710	-0.001
709	-0.021	709	-0.003	709	-0.003
708	-0.022	708	-0.004	708	-0.001
707	-0.021	707	-0.004	707	-0.002
706	-0.021	706	-0.003	706	-0.003
705	-0.021	705	-0.003	705	-0.001
704	-0.021	704	-0.002	704	-0.002
703	-0.02	703	-0.003	703	-0.002
702	-0.021	702	-0.003	702	-0.002
701	-0.021	701	-0.003	701	-0.003
700	-0.021	700	-0.003	700	-0.002
699	-0.021	699	-0.003	699	-0.001
698	-0.021	698	-0.004	698	-0.001
697	-0.022	697	-0.005	697	-0.001
696	-0.021	696	-0.005	696	-0.002
695	-0.02	695	-0.004	695	-0.003
694	-0.021	694	-0.004	694	-0.002
693	-0.021	693	-0.005	693	-0.003
692	-0.02	692	-0.003	692	-0.001
691	-0.021	691	-0.005	691	-0.002
690	-0.022	690	-0.004	690	-0.003
689	-0.021	689	-0.005	689	-0.003
688	-0.02	688	-0.004	688	-0.002
687	-0.021	687	-0.003	687	-0.002
686	-0.021	686	-0.003	686	-0.003
685	-0.021	685	-0.004	685	-0.002
684	-0.02	684	-0.003	684	-0.003
683	-0.021	683	-0.004	683	-0.003
682	-0.021	682	-0.005	682	-0.001
681	-0.021	681	-0.004	681	-0.003
680	-0.021	680	-0.004	680	-0.002
679	-0.021	679	-0.005	679	-0.002
678	-0.021	678	-0.003	678	-0.003
677	-0.021	677	-0.005	677	-0.002
676	-0.021	676	-0.004	676	-0.004
675	-0.021	675	-0.004	675	-0.002
674	-0.021	674	-0.005	674	-0.003
673	-0.021	673	-0.004	673	-0.004
672	-0.021	672	-0.005	672	-0.002
671	-0.021	671	-0.004	671	-0.003
670	-0.021	670	-0.005	670	-0.003
669	-0.021	669	-0.004	669	-0.002
668	-0.02	668	-0.004	668	-0.003
667	-0.021	667	-0.005	667	-0.003
666	-0.021	666	-0.004	666	-0.002
665	-0.02	665	-0.006	665	-0.004
664	-0.02	664	-0.004	664	-0.003
663	-0.022	663	-0.005	663	-0.003
662	-0.021	662	-0.004	662	-0.003
661	-0.02	661	-0.005	661	-0.003
660	-0.021	660	-0.005	660	-0.003
659	-0.021	659	-0.004	659	-0.003
658	-0.021	658	-0.005	658	-0.004
657	-0.021	657	-0.004	657	-0.002
656	-0.021	656	-0.005	656	-0.003
655	-0.021	655	-0.005	655	-0.004
654	-0.021	654	-0.005	654	-0.003
653	-0.021	653	-0.004	653	-0.002
652	-0.021	652	-0.004	652	-0.004
651	-0.021	651	-0.005	651	-0.003
650	-0.02	650	-0.005	650	-0.002
649	-0.021	649	-0.005	649	-0.003
648	-0.021	648	-0.006	648	-0.004
647	-0.021	647	-0.005	647	-0.004
646	-0.02	646	-0.004	646	-0.004
645	-0.021	645	-0.005	645	-0.004
644	-0.022	644	-0.004	644	-0.003
643	-0.021	643	-0.005	643	-0.003
642	-0.021	642	-0.005	642	-0.003
641	-0.021	641	-0.005	641	-0.002
640	-0.02	640	-0.004	640	-0.002
639	-0.02	639	-0.004	639	-0.003
638	-0.021	638	-0.005	638	-0.003
637	-0.021	637	-0.005	637	-0.003
636	-0.02	636	-0.005	636	-0.004
635	-0.021	635	-0.005	635	-0.003
634	-0.021	634	-0.005	634	-0.004
633	-0.021	633	-0.005	633	-0.002
632	-0.021	632	-0.005	632	-0.003
631	-0.021	631	-0.005	631	-0.004
630	-0.021	630	-0.004	630	-0.002
629	-0.021	629	-0.004	629	-0.003
628	-0.021	628	-0.004	628	-0.004
627	-0.021	627	-0.005	627	-0.004
626	-0.022	626	-0.006	626	-0.003
625	-0.021	625	-0.005	625	-0.003
624	-0.02	624	-0.004	624	-0.003
623	-0.021	623	-0.005	623	-0.003
622	-0.021	622	-0.005	622	-0.003
621	-0.021	621	-0.005	621	-0.003
620	-0.021	620	-0.005	620	-0.003
619	-0.021	619	-0.005	619	-0.003
618	-0.02	618	-0.005	618	-0.004
617	-0.02	617	-0.006	617	-0.004
616	-0.021	616	-0.006	616	-0.003
615	-0.02	615	-0.006	615	-0.004
614	-0.021	614	-0.005	614	-0.004
613	-0.022	613	-0.005	613	-0.003
612	-0.021	612	-0.005	612	-0.004
611	-0.02	611	-0.005	611	-0.004
610	-0.021	610	-0.005	610	-0.003
609	-0.02	609	-0.005	609	-0.004
608	-0.02	608	-0.005	608	-0.004
607	-0.021	607	-0.005	607	-0.003
606	-0.021	606	-0.005	606	-0.004
605	-0.02	605	-0.005	605	-0.004
604	-0.021	604	-0.005	604	-0.004
603	-0.021	603	-0.005	603	-0.004
602	-0.02	602	-0.005	602	-0.004
601	-0.02	601	-0.004	601	-0.004
600	-0.022	600	-0.005	600	-0.004
599	-0.02	599	-0.005	599	-0.004
598	-0.02	598	-0.006	598	-0.004
597	-0.021	597	-0.006	597	-0.004
596	-0.022	596	-0.005	596	-0.004
595	-0.02	595	-0.005	595	-0.004
594	-0.021	594	-0.006	594	-0.004
593	-0.02	593	-0.006	593	-0.004
592	-0.02	592	-0.005	592	-0.004
591	-0.021	591	-0.006	591	-0.004
590	-0.021	590	-0.006	590	-0.004
589	-0.021	589	-0.006	589	-0.004
588	-0.021	588	-0.005	588	-0.004
587	-0.021	587	-0.005	587	-0.004
586	-0.021	586	-0.005	586	-0.004
585	-0.02	585	-0.005	585	-0.004
584	-0.021	584	-0.006	584	-0.004
583	-0.021	583	-0.005	583	-0.004
582	-0.02	582	-0.005	582	-0.004
581	-0.021	581	-0.005	581	-0.004
580	-0.021	580	-0.005	580	-0.004
579	-0.02	579	-0.005	579	-0.004
578	-0.02	578	-0.006	578	-0.004
577	-0.02	577	-0.006	577	-0.004
576	-0.021	576	-0.006	576	-0.005
575	-0.02	575	-0.006	575	-0.004
574	-0.021	574	-0.005	574	-0.005
573	-0.02	573	-0.006	573	-0.004
572	-0.02	572	-0.006	572	-0.004
571	-0.02	571	-0.006	571	-0.004
570	-0.021	570	-0.006	570	-0.004
569	-0.02	569	-0.005	569	-0.004
568	-0.021	568	-0.006	568	-0.005
567	-0.02	567	-0.006	567	-0.004
566	-0.021	566	-0.005	566	-0.004
565	-0.02	565	-0.006	565	-0.004
564	-0.02	564	-0.007	564	-0.005
563	-0.02	563	-0.006	563	-0.005
562	-0.02	562	-0.007	562	-0.005
561	-0.02	561	-0.006	561	-0.004
560	-0.02	560	-0.006	560	-0.004
559	-0.021	559	-0.005	559	-0.005
558	-0.02	558	-0.005	558	-0.005
557	-0.019	557	-0.007	557	-0.004
556	-0.02	556	-0.006	556	-0.004
555	-0.02	555	-0.005	555	-0.005
554	-0.02	554	-0.006	554	-0.005
553	-0.019	553	-0.006	553	-0.005
552	-0.02	552	-0.006	552	-0.005
551	-0.02	551	-0.005	551	-0.004
550	-0.019	550	-0.006	550	-0.004
549	-0.02	549	-0.007	549	-0.004
548	-0.019	548	-0.006	548	-0.004
547	-0.019	547	-0.005	547	-0.005
546	-0.02	546	-0.005	546	-0.005
545	-0.019	545	-0.006	545	-0.005
544	-0.019	544	-0.005	544	-0.004
543	-0.019	543	-0.005	543	-0.005
542	-0.019	542	-0.005	542	-0.004
541	-0.019	541	-0.007	541	-0.005
540	-0.019	540	-0.005	540	-0.004
539	-0.019	539	-0.005	539	-0.005
538	-0.018	538	-0.006	538	-0.004
537	-0.019	537	-0.005	537	-0.004
536	-0.019	536	-0.005	536	-0.004
535	-0.018	535	-0.005	535	-0.004
534	-0.018	534	-0.006	534	-0.004
533	-0.018	533	-0.006	533	-0.004
532	-0.017	532	-0.004	532	-0.004
531	-0.018	531	-0.005	531	-0.004
530	-0.018	530	-0.004	530	-0.003
529	-0.018	529	-0.005	529	-0.003
528	-0.017	528	-0.005	528	-0.003
527	-0.017	527	-0.004	527	-0.003
526	-0.017	526	-0.004	526	-0.003
525	-0.016	525	-0.003	525	-0.003
524	-0.016	524	-0.003	524	-0.003
523	-0.016	523	-0.003	523	-0.002
522	-0.015	522	-0.003	522	-0.003
521	-0.014	521	-0.004	521	-0.003
520	-0.015	520	-0.003	520	-0.002
519	-0.015	519	-0.002	519	-0.002
518	-0.013	518	-0.003	518	-0.002
517	-0.014	517	-0.002	517	-0.001
516	-0.013	516	-0.002	516	-0.002
515	-0.012	515	-0.002	515	-0.002
514	-0.012	514	-0.002	514	-0.001
513	-0.012	513	-0.001	513	-0.001
512	-0.011	512	-0.002	512	-0.002
511	-0.011	511	-0.001	511	-0.001
510	-0.011	510	0	510	-0.001
509	-0.01	509	0	509	-0.001
508	-0.009	508	0	508	-0.001
507	-0.009	507	-0.001	507	-0.001
506	-0.008	506	0	506	0
505	-0.007	505	0	505	0
504	-0.006	504	0.001	504	0
503	-0.005	503	0.002	503	-0.001
502	-0.004	502	0.002	502	0
501	-0.003	501	0.002	501	0
500	-0.003	500	0.002	500	0
499	-0.001	499	0.003	499	0.001
498	0	498	0.003	498	0.001
497	0.001	497	0.004	497	0
496	0.002	496	0.004	496	0.001
495	0.004	495	0.004	495	0.001
494	0.005	494	0.004	494	0.001
493	0.007	493	0.004	493	0.001
492	0.008	492	0.005	492	0.001
491	0.009	491	0.005	491	0.002
490	0.011	490	0.006	490	0.001
489	0.013	489	0.006	489	0.001
488	0.015	488	0.007	488	0.001
487	0.017	487	0.006	487	0.002
486	0.019	486	0.007	486	0.001
485	0.021	485	0.008	485	0.001
484	0.024	484	0.009	484	0.002
483	0.026	483	0.009	483	0.002
482	0.028	482	0.01	482	0.002
481	0.031	481	0.01	481	0.001
480	0.034	480	0.011	480	0.003
479	0.036	479	0.011	479	0.003
478	0.039	478	0.011	478	0.003
477	0.043	477	0.012	477	0.002
476	0.046	476	0.013	476	0.002
475	0.049	475	0.013	475	0.002
474	0.053	474	0.013	474	0.002
473	0.057	473	0.015	473	0.002
472	0.06	472	0.015	472	0.002
471	0.065	471	0.015	471	0.002
470	0.069	470	0.016	470	0.004
469	0.073	469	0.017	469	0.003
468	0.078	468	0.018	468	0.002
467	0.083	467	0.018	467	0.003
466	0.088	466	0.02	466	0.002
465	0.094	465	0.022	465	0.004
464	0.099	464	0.022	464	0.003
463	0.105	463	0.023	463	0.002
462	0.11	462	0.024	462	0.003
461	0.117	461	0.024	461	0.004
460	0.123	460	0.026	460	0.004
459	0.13	459	0.026	459	0.003
458	0.137	458	0.027	458	0.002
457	0.144	457	0.028	457	0.004
456	0.15	456	0.029	456	0.003
455	0.157	455	0.032	455	0.002
454	0.164	454	0.031	454	0.004
453	0.172	453	0.033	453	0.003
452	0.179	452	0.033	452	0.003
451	0.186	451	0.035	451	0.003
450	0.193	450	0.034	450	0.003
449	0.2	449	0.037	449	0.003
448	0.207	448	0.037	448	0.004
447	0.214	447	0.036	447	0.003
446	0.22	446	0.038	446	0.002
445	0.226	445	0.04	445	0.003
444	0.231	444	0.039	444	0.003
443	0.235	443	0.039	443	0.003
442	0.239	442	0.039	442	0.002
441	0.243	441	0.039	441	0.004
440	0.246	440	0.039	440	0.003
439	0.247	439	0.04	439	0.002
438	0.249	438	0.04	438	0.002
437	0.25	437	0.04	437	0.001
436	0.25	436	0.039	436	0.001
435	0.249	435	0.039	435	0.002
434	0.249	434	0.038	434	0.003
433	0.247	433	0.037	433	0.002
432	0.245	432	0.037	432	0.002
431	0.242	431	0.036	431	0.001
430	0.239	430	0.036	430	0.003
429	0.235	429	0.035	429	0
428	0.232	428	0.034	428	0.001
427	0.228	427	0.033	427	0
426	0.224	426	0.032	426	0.001
425	0.22	425	0.032	425	0
424	0.216	424	0.032	424	0.001
423	0.212	423	0.032	423	0
422	0.207	422	0.029	422	-0.001
421	0.203	421	0.029	421	0
420	0.198	420	0.028	420	0
419	0.194	419	0.028	419	0
418	0.189	418	0.026	418	-0.001
417	0.185	417	0.026	417	-0.001
416	0.181	416	0.025	416	0
415	0.176	415	0.024	415	-0.002
414	0.171	414	0.024	414	-0.002
413	0.166	413	0.022	413	-0.002
412	0.161	412	0.022	412	-0.001
411	0.157	411	0.02	411	-0.001
410	0.152	410	0.02	410	-0.003
409	0.147	409	0.019	409	-0.003
408	0.142	408	0.018	408	-0.002
407	0.137	407	0.017	407	-0.002
406	0.132	406	0.017	406	-0.002
405	0.128	405	0.016	405	-0.002
404	0.123	404	0.015	404	-0.003
403	0.118	403	0.014	403	-0.003
402	0.113	402	0.014	402	-0.004
401	0.109	401	0.012	401	-0.004
400	0.104	400	0.012	400	-0.004
399	0.1	399	0.011	399	-0.005
398	0.096	398	0.01	398	-0.004
397	0.091	397	0.011	397	-0.004
396	0.088	396	0.009	396	-0.005
395	0.083	395	0.009	395	-0.006
394	0.079	394	0.008	394	-0.004
393	0.076	393	0.008	393	-0.004
392	0.072	392	0.008	392	-0.004
391	0.069	391	0.007	391	-0.005
390	0.065	390	0.006	390	-0.005
389	0.063	389	0.006	389	-0.006
388	0.059	388	0.006	388	-0.004
387	0.056	387	0.005	387	-0.005
386	0.053	386	0.005	386	-0.004
385	0.051	385	0.005	385	-0.006
384	0.048	384	0.005	384	-0.004
383	0.045	383	0.005	383	-0.004
382	0.043	382	0.004	382	-0.005
381	0.04	381	0.004	381	-0.003
380	0.037	380	0.003	380	-0.004
379	0.034	379	0.002	379	-0.007
378	0.032	378	0.003	378	-0.005
377	0.03	377	0.002	377	-0.006
376	0.028	376	0.002	376	-0.005
375	0.026	375	0.002	375	-0.005
374	0.024	374	0.002	374	-0.004
373	0.023	373	0.003	373	-0.003
372	0.02	372	0.003	372	-0.003
371	0.019	371	0.003	371	-0.003
370	0.018	370	0.003	370	-0.001
369	0.016	369	0.005	369	-0.001
368	0.014	368	0.005	368	0
367	0.013	367	0.005	367	0.001
366	0.013	366	0.007	366	0.002
365	0.01	365	0.006	365	0.003
364	0.009	364	0.007	364	0.004
363	0.008	363	0.008	363	0.005
362	0.007	362	0.008	362	0.007
361	0.006	361	0.009	361	0.008
360	0.005	360	0.01	360	0.009
359	0.004	359	0.011	359	0.01
358	0.003	358	0.012	358	0.011
357	0.003	357	0.014	357	0.013
356	0.003	356	0.015	356	0.016
355	0.001	355	0.016	355	0.017
354	0	354	0.017	354	0.019
353	-0.001	353	0.018	353	0.021
352	-0.001	352	0.02	352	0.022
351	-0.002	351	0.021	351	0.023
350	-0.002	350	0.022	350	0.026
349	-0.003	349	0.024	349	0.027
348	-0.004	348	0.025	348	0.03
347	-0.004	347	0.026	347	0.031
346	-0.004	346	0.027	346	0.033
345	-0.005	345	0.029	345	0.035
344	-0.006	344	0.031	344	0.037
343	-0.005	343	0.032	343	0.039
342	-0.006	342	0.033	342	0.04
341	-0.007	341	0.034	341	0.042
340	-0.006	340	0.036	340	0.044
339	-0.007	339	0.037	339	0.046
338	-0.006	338	0.038	338	0.048
337	-0.007	337	0.039	337	0.049
336	-0.008	336	0.041	336	0.051
335	-0.007	335	0.042	335	0.052
334	-0.007	334	0.043	334	0.054
333	-0.008	333	0.044	333	0.055
332	-0.008	332	0.045	332	0.057
331	-0.008	331	0.045	331	0.058
330	-0.008	330	0.047	330	0.06
329	-0.008	329	0.048	329	0.061
328	-0.007	328	0.049	328	0.062
327	-0.007	327	0.05	327	0.064
326	-0.008	326	0.051	326	0.064
325	-0.007	325	0.052	325	0.067
324	-0.007	324	0.054	324	0.069
323	-0.006	323	0.056	323	0.071
322	-0.005	322	0.058	322	0.073
321	-0.005	321	0.06	321	0.076
320	-0.004	320	0.063	320	0.079
319	-0.004	319	0.066	319	0.082
318	-0.003	318	0.069	318	0.086
317	-0.002	317	0.072	317	0.09
316	-0.002	316	0.078	316	0.095
315	-0.001	315	0.083	315	0.101
314	0.001	314	0.088	314	0.107
313	0.002	313	0.095	313	0.114
312	0.002	312	0.102	312	0.121
311	0.004	311	0.11	311	0.13
310	0.005	310	0.119	310	0.14
309	0.006	309	0.13	309	0.152
308	0.008	308	0.141	308	0.164
307	0.01	307	0.153	307	0.177
306	0.012	306	0.167	306	0.192
305	0.014	305	0.183	305	0.209
304	0.018	304	0.2	304	0.228
303	0.022	303	0.22	303	0.249
302	0.027	302	0.244	302	0.275
301	0.034	301	0.271	301	0.304
300	0.04	300	0.302	300	0.338
299	0.049	299	0.359	299	0.399
298	0.055	298	0.417	298	0.463
297	0.064	297	0.486	297	0.533
296	0.073	296	0.585	296	0.633
295	0.086	295	0.72	295	0.786
294	0.1	294	0.929	294	1.014
293	0.114	293	1.194	293	1.29
292	0.132	292	1.869	292	1.952
291	0.153	291	9.999	291	9.999
290	0.176	290	9.999	290	9.999
289	0.205	289	9.999	289	9.999
288	0.238	288	9.999	288	9.999
287	0.273	287	9.999	287	9.999
286	0.319	286	9.999	286	9.999
285	0.376	285	9.999	285	9.999
284	0.437	284	9.999	284	9.999
283	0.516	283	9.999	283	9.999
282	0.612	282	9.999	282	9.999
281	0.72	281	9.999	281	9.999
280	0.846	280	9.999	280	9.999
279	0.981	279	9.999	279	9.999
278	1.122	278	9.999	278	9.999
277	1.254	277	9.999	277	9.999
276	1.409	276	9.999	276	9.999
275	1.65	275	9.999	275	9.999
274	1.923	274	9.999	274	9.999
273	2.514	273	9.999	273	9.999
272	9.999	272	9.999	272	9.999
271	9.999	271	9.999	271	9.999
270	9.999	270	9.999	270	9.999
269	9.999	269	9.999	269	9.999
268	9.999	268	9.999	268	9.999
267	9.999	267	9.999	267	9.999
266	9.999	266	9.999	266	9.999
265	9.999	265	9.999	265	9.999
264	9.999	264	9.999	264	9.999
263	9.999	263	9.999	263	9.999
262	9.999	262	9.999	262	9.999
261	9.999	261	9.999	261	9.999
260	9.999	260	9.999	260	9.999
259	9.999	259	9.999	259	9.999
258	9.999	258	9.999	258	9.999
257	9.999	257	9.999	257	9.999
256	9.999	256	9.999	256	9.999
255	9.999	255	9.999	255	9.999
254	9.999	254	9.999	254	9.999
253	9.999	253	9.999	253	9.999
252	9.999	252	9.999	252	9.999
251	9.999	251	9.999	251	9.999
250	9.999	250	9.999	250	9.999
249	9.999	249	9.999	249	9.999
248	9.999	248	9.999	248	9.999
247	9.999	247	9.999	247	9.999
246	9.999	246	9.999	246	9.999
245	9.999	245	9.999	245	9.999
244	9.999	244	9.999	244	9.999
243	9.999	243	9.999	243	9.999
242	9.999	242	9.999	242	9.999
241	9.999	241	9.999	241	9.999
240	9.999	240	9.999	240	9.999
239	9.999	239	9.999	239	9.999
238	9.999	238	9.999	238	9.999
237	9.999	237	9.999	237	9.999
236	9.999	236	9.999	236	9.999
235	9.999	235	9.999	235	9.999
234	9.999	234	9.999	234	9.999
233	9.999	233	9.999	233	9.999
232	9.999	232	9.999	232	9.999
231	9.999	231	9.999	231	9.999
230	9.999	230	9.999	230	9.999
229	2.115	229	9.999	229	9.999
228	1.988	228	9.999	228	9.999
227	1.894	227	9.999	227	9.999
226	1.87	226	9.999	226	9.999
225	1.877	225	9.999	225	9.999
224	1.955	224	9.999	224	9.999
223	2.101	223	9.999	223	9.999
222	2.342	222	9.999	222	9.999
221	2.656	221	9.999	221	9.999
220	3.4	220	9.999	220	9.999
219	5.876	219	9.999	219	9.999
218	3.872	218	9.999	218	9.999
217	9.999	217	9.999	217	9.999
216	9.999	216	9.999	216	9.999
215	3.843	215	5.161	215	9.999
214	4.303	214	9.999	214	9.999
213	7.905	213	9.999	213	9.999
212	9.999	212	9.999	212	4.428
211	4.034	211	9.999	211	9.999
210	3.773	210	5.075	210	9.999
209	3.988	209	9.999	209	5.467
208	4.194	208	5.425	208	9.999
207	3.383	207	7.569	207	4.901
206	3.848	206	9.999	206	4.667
205	3.45	205	9.999	205	4.263
204	3.819	204	3.646	204	4.501
203	3.506	203	3.783	203	3.379
202	3.194	202	4.138	202	3.802
201	3.309	201	3.162	201	3.441
200	2.758	200	3.335	200	3.723

## Sheet: Fig. 23b
	Fig. 23b
	Additive	Loss of H2O2 (%)
	No	5
	Na2CO3	9
	Pd/g-C3N4*	23
	Pd/g-C3N4*+Na2CO3	100

## Sheet: Fig. 23c
	Fig. 23c
	The Na2CO3 loading (mmol)	Ratio of V[H] to V[Ph]
	0.1	1.5
	0.25	0.9
	0.75	0.4
	1.5	0.3
