# Supplementary material for: Coupling photocatalytic water oxidation with reductive transformations of organic molecules
Source: Nat Commun. 2022 Oct 19;13:6186. doi: 10.1038/s41467-022-33778-9 (PMC9581948; doi:10.1038/s41467-022-33778-9)
Supplement: Supplementary file 2 — Source Data [file 41467_2022_33778_MOESM2_ESM.zip › Source Data/Source data of Supplementary Information/Supplementary Fig. 29.xlsx]

## Sheet: Fig. 29
	Fig. 29
	Light intensity (mW cm-2)	Idisk (μA)	Iring (μA)	n
	0	0	0	0
	2.63	0.59	0.021	3.53
	5.72	0.79	0.031	3.49
	8.45	1.3	0.046	3.54
	11.78	1.89	0.071	3.51
