# Supplementary material for: Coupling photocatalytic water oxidation with reductive transformations of organic molecules
Source: Nat Commun. 2022 Oct 19;13:6186. doi: 10.1038/s41467-022-33778-9 (PMC9581948; doi:10.1038/s41467-022-33778-9)
Supplement: Supplementary file 2 — Source Data [file 41467_2022_33778_MOESM2_ESM.zip › Source Data/Source data of Supplementary Information/Supplementary Fig. 3.xlsx]

## Sheet: Fig. 3
Fig. 3
Pd/g-C3N4		Pd/g-C3N4*
2θ (degree)		2θ (degree)
5	12980	5	12920
5.02	12080	5.02	12655
5.04	11627	5.04	12330
5.06	11645	5.06	11860
5.08	11099	5.08	11601
5.1	10772	5.1	11087
5.12	10491	5.12	10897
5.14	10120	5.14	10716
5.16	10047	5.16	10408
5.18	9768	5.18	10109
5.2	9344	5.2	9743
5.22	9063	5.22	9568
5.24	8988	5.24	9328
5.26	8593	5.26	9147
5.28	8482	5.28	8864
5.3	8336	5.3	8640
5.32	8204	5.32	8676
5.34	7953	5.34	8441
5.36	7798	5.36	8446
5.38	7646	5.38	8179
5.4	7746	5.4	8159
5.42	7677	5.42	8198
5.44	7581	5.44	8111
5.46	7594	5.46	8016
5.48	7354	5.48	7938
5.5	7641	5.5	7938
5.52	7396	5.52	7832
5.54	7372	5.54	7925
5.56	7257	5.56	7751
5.58	7176	5.58	7672
5.6	7288	5.6	7696
5.62	7169	5.62	7712
5.64	6987	5.64	7678
5.66	7101	5.66	7476
5.68	7024	5.68	7620
5.7	6956	5.7	7562
5.72	7033	5.72	7472
5.74	6916	5.74	7438
5.76	6867	5.76	7261
5.78	6816	5.78	7337
5.8	6883	5.8	7326
5.82	6687	5.82	7208
5.84	6755	5.84	7334
5.86	6720	5.86	7418
5.88	6714	5.88	7312
5.9	6636	5.9	7100
5.92	6684	5.92	7181
5.94	6644	5.94	7245
5.96	6649	5.96	7236
5.98	6629	5.98	7048
6	6637	6	7064
6.02	6593	6.02	7069
6.04	6555	6.04	7150
6.06	6592	6.06	7030
6.08	6497	6.08	6904
6.1	6519	6.1	6938
6.12	6490	6.12	6845
6.14	6398	6.14	6880
6.16	6354	6.16	6924
6.18	6340	6.18	6775
6.2	6306	6.2	6795
6.22	6337	6.22	6853
6.24	6206	6.24	6695
6.26	6276	6.26	6689
6.28	6281	6.28	6700
6.3	6192	6.3	6529
6.32	6179	6.32	6561
6.34	6110	6.34	6665
6.36	6224	6.36	6482
6.38	5934	6.38	6498
6.4	6019	6.4	6512
6.42	6048	6.42	6543
6.44	5997	6.44	6551
6.46	6087	6.46	6470
6.48	6059	6.48	6444
6.5	5922	6.5	6444
6.52	5972	6.52	6314
6.54	5930	6.54	6493
6.56	6001	6.56	6300
6.58	5915	6.58	6295
6.6	5928	6.6	6175
6.62	5691	6.62	6267
6.64	5864	6.64	6163
6.66	5762	6.66	6165
6.68	5900	6.68	6120
6.7	5924	6.7	6164
6.72	5665	6.72	6154
6.74	5783	6.74	6087
6.76	5733	6.76	6103
6.78	5803	6.78	6174
6.8	5745	6.8	6136
6.82	5793	6.82	6271
6.84	5657	6.84	5991
6.86	5561	6.86	6039
6.88	5642	6.88	6112
6.9	5643	6.9	5930
6.92	5641	6.92	6112
6.94	5637	6.94	5968
6.96	5627	6.96	5964
6.98	5552	6.98	5937
7	5568	7	5877
7.02	5493	7.02	5966
7.04	5414	7.04	5800
7.06	5556	7.06	5917
7.08	5443	7.08	5899
7.1	5590	7.1	5916
7.12	5410	7.12	5686
7.14	5436	7.14	5816
7.16	5485	7.16	5805
7.18	5350	7.18	5707
7.2	5243	7.2	5788
7.22	5264	7.22	5734
7.24	5315	7.24	5745
7.26	5334	7.26	5668
7.28	5291	7.28	5729
7.3	5326	7.3	5642
7.32	5286	7.32	5697
7.34	5304	7.34	5697
7.36	5332	7.36	5764
7.38	5223	7.38	5621
7.4	5383	7.4	5688
7.42	5130	7.42	5598
7.44	5234	7.44	5558
7.46	5118	7.46	5722
7.48	5100	7.48	5586
7.5	5302	7.5	5615
7.52	5079	7.52	5537
7.54	5180	7.54	5527
7.56	5139	7.56	5515
7.58	5159	7.58	5509
7.6	5136	7.6	5553
7.62	5195	7.62	5532
7.64	5006	7.64	5472
7.66	5144	7.66	5481
7.68	5098	7.68	5493
7.7	5125	7.7	5539
7.72	5104	7.72	5413
7.74	5158	7.74	5271
7.76	4934	7.76	5413
7.78	5080	7.78	5360
7.8	5139	7.8	5328
7.82	5012	7.82	5431
7.84	5089	7.84	5427
7.86	5055	7.86	5480
7.88	4971	7.88	5380
7.9	4933	7.9	5416
7.92	4971	7.92	5356
7.94	5016	7.94	5422
7.96	5010	7.96	5391
7.98	5057	7.98	5342
8	4993	8	5227
8.02	5107	8.02	5180
8.04	5036	8.04	5286
8.06	5008	8.06	5327
8.08	4916	8.08	5203
8.1	4967	8.1	5267
8.12	4994	8.12	5183
8.14	4785	8.14	5190
8.16	4883	8.16	5155
8.18	4925	8.18	5265
8.2	4888	8.2	5301
8.22	4881	8.22	5383
8.24	4935	8.24	5276
8.26	4938	8.26	5239
8.28	4944	8.28	5216
8.3	4964	8.3	5207
8.32	4800	8.32	5113
8.34	4787	8.34	5072
8.36	4824	8.36	5360
8.38	4794	8.38	5207
8.4	4919	8.4	5194
8.42	4976	8.42	5119
8.44	4945	8.44	5204
8.46	4980	8.46	5226
8.48	4916	8.48	5142
8.5	4847	8.5	5011
8.52	4819	8.52	5148
8.54	4931	8.54	5037
8.56	4757	8.56	5164
8.58	4873	8.58	5172
8.6	4717	8.6	5201
8.62	4851	8.62	5186
8.64	4813	8.64	5174
8.66	4694	8.66	5251
8.68	4873	8.68	5031
8.7	4844	8.7	5123
8.72	4850	8.72	5069
8.74	4818	8.74	5069
8.76	4843	8.76	5067
8.78	4840	8.78	5083
8.8	4768	8.8	5108
8.82	4797	8.82	5145
8.84	4800	8.84	5110
8.86	4752	8.86	5033
8.88	4705	8.88	5004
8.9	4761	8.9	4938
8.92	4842	8.92	5098
8.94	4732	8.94	5036
8.96	4851	8.96	5100
8.98	4750	8.98	4962
9	4637	9	4978
9.02	4737	9.02	5008
9.04	4723	9.04	4907
9.06	4710	9.06	5027
9.08	4661	9.08	5078
9.1	4687	9.1	4995
9.12	4699	9.12	4956
9.14	4624	9.14	4898
9.16	4669	9.16	5035
9.18	4713	9.18	4966
9.2	4643	9.2	4978
9.22	4682	9.22	4976
9.24	4665	9.24	5082
9.26	4534	9.26	5066
9.28	4695	9.28	5164
9.3	4720	9.3	5043
9.32	4772	9.32	5051
9.34	4720	9.34	5006
9.36	4639	9.36	4857
9.38	4609	9.38	5046
9.4	4711	9.4	4946
9.42	4659	9.42	4967
9.44	4593	9.44	4969
9.46	4646	9.46	5065
9.48	4696	9.48	5036
9.5	4635	9.5	4922
9.52	4647	9.52	4944
9.54	4769	9.54	4936
9.56	4602	9.56	4914
9.58	4621	9.58	4913
9.6	4586	9.6	4992
9.62	4672	9.62	4952
9.64	4682	9.64	4991
9.66	4628	9.66	4841
9.68	4664	9.68	5001
9.7	4649	9.7	4913
9.72	4658	9.72	4933
9.74	4634	9.74	4834
9.76	4739	9.76	4851
9.78	4656	9.78	4929
9.8	4568	9.8	4892
9.82	4766	9.82	4850
9.84	4556	9.84	4832
9.86	4734	9.86	4901
9.88	4681	9.88	4935
9.9	4726	9.9	4895
9.92	4604	9.92	4880
9.94	4630	9.94	4900
9.96	4748	9.96	4802
9.98	4685	9.98	4996
10	4777	10	4903
10.02	4793	10.02	4932
10.04	4669	10.04	4993
10.06	4609	10.06	4901
10.08	4611	10.08	4723
10.1	4638	10.1	4862
10.12	4730	10.12	4862
10.14	4679	10.14	4909
10.16	4664	10.16	4959
10.18	4803	10.18	4986
10.2	4752	10.2	4891
10.22	4754	10.22	5020
10.24	4744	10.24	5020
10.26	4701	10.26	5043
10.28	4736	10.28	5002
10.3	4821	10.3	5006
10.32	4856	10.32	5001
10.34	4728	10.34	5090
10.36	4803	10.36	5049
10.38	4787	10.38	5032
10.4	4798	10.4	5171
10.42	4894	10.42	5147
10.44	4713	10.44	5298
10.46	4823	10.46	5249
10.48	4814	10.48	5138
10.5	4860	10.5	5047
10.52	4729	10.52	4911
10.54	4790	10.54	4899
10.56	4895	10.56	4996
10.58	4803	10.58	5061
10.6	4881	10.6	4945
10.62	4916	10.62	5007
10.64	4939	10.64	4821
10.66	4805	10.66	4977
10.68	4807	10.68	4933
10.7	4852	10.7	4888
10.72	4877	10.72	4904
10.74	4984	10.74	5011
10.76	4783	10.76	4822
10.78	4843	10.78	4944
10.8	4801	10.8	4961
10.82	4956	10.82	4985
10.84	4829	10.84	4901
10.86	4787	10.86	4895
10.88	4988	10.88	4893
10.9	4926	10.9	4893
10.92	4870	10.92	5011
10.94	4874	10.94	5031
10.96	5045	10.96	4917
10.98	4921	10.98	4972
11	4903	11	4964
11.02	4984	11.02	5043
11.04	4907	11.04	4981
11.06	4949	11.06	4942
11.08	4802	11.08	5048
11.1	4900	11.1	4992
11.12	5048	11.12	5044
11.14	5037	11.14	4817
11.16	5099	11.16	4972
11.18	4953	11.18	4946
11.2	5005	11.2	4909
11.22	4968	11.22	4947
11.24	5103	11.24	4919
11.26	5045	11.26	5042
11.28	4994	11.28	5035
11.3	5029	11.3	5028
11.32	5013	11.32	5001
11.34	4909	11.34	4999
11.36	5074	11.36	5096
11.38	5039	11.38	5163
11.4	4949	11.4	5010
11.42	5047	11.42	5169
11.44	4932	11.44	5017
11.46	5100	11.46	5050
11.48	5143	11.48	5082
11.5	5125	11.5	5203
11.52	5196	11.52	5173
11.54	5184	11.54	5097
11.56	5201	11.56	5103
11.58	5110	11.58	5174
11.6	5315	11.6	5222
11.62	5209	11.62	5132
11.64	5289	11.64	5080
11.66	5225	11.66	5125
11.68	5214	11.68	5254
11.7	5138	11.7	5314
11.72	5087	11.72	5197
11.74	5170	11.74	5349
11.76	5258	11.76	5200
11.78	5327	11.78	5231
11.8	5363	11.8	5255
11.82	5245	11.82	5258
11.84	5372	11.84	5191
11.86	5346	11.86	5230
11.88	5356	11.88	5298
11.9	5324	11.9	5352
11.92	5433	11.92	5304
11.94	5472	11.94	5387
11.96	5500	11.96	5419
11.98	5445	11.98	5368
12	5582	12	5361
12.02	5486	12.02	5537
12.04	5545	12.04	5393
12.06	5630	12.06	5347
12.08	5500	12.08	5586
12.1	5712	12.1	5597
12.12	5664	12.12	5663
12.14	5681	12.14	5600
12.16	5743	12.16	5697
12.18	5826	12.18	5728
12.2	5819	12.2	5718
12.22	5938	12.22	5690
12.24	5862	12.24	5777
12.26	6048	12.26	5800
12.28	6116	12.28	5903
12.3	6098	12.3	5817
12.32	6049	12.32	5802
12.34	6035	12.34	5877
12.36	6135	12.36	5986
12.38	6291	12.38	6104
12.4	6217	12.4	6093
12.42	6125	12.42	5984
12.44	6345	12.44	6147
12.46	6429	12.46	6141
12.48	6472	12.48	6212
12.5	6421	12.5	6322
12.52	6528	12.52	6419
12.54	6533	12.54	6405
12.56	6478	12.56	6463
12.58	6525	12.58	6482
12.6	6657	12.6	6431
12.62	6671	12.62	6661
12.64	6715	12.64	6573
12.66	6632	12.66	6481
12.68	6727	12.68	6626
12.7	6830	12.7	6502
12.72	6766	12.72	6587
12.74	6782	12.74	6784
12.76	6770	12.76	6584
12.78	6934	12.78	6693
12.8	6889	12.8	6708
12.82	6909	12.82	6593
12.84	6706	12.84	6557
12.86	6737	12.86	6541
12.88	6841	12.88	6651
12.9	6855	12.9	6576
12.92	6800	12.92	6593
12.94	6978	12.94	6685
12.96	6968	12.96	6614
12.98	7046	12.98	6656
13	7050	13	6685
13.02	6971	13.02	6612
13.04	7096	13.04	6578
13.06	6920	13.06	6617
13.08	6911	13.08	6629
13.1	6884	13.1	6508
13.12	6929	13.12	6576
13.14	6819	13.14	6404
13.16	6976	13.16	6511
13.18	7018	13.18	6590
13.2	6791	13.2	6423
13.22	7008	13.22	6595
13.24	6897	13.24	6638
13.26	6860	13.26	6671
13.28	6911	13.28	6577
13.3	6904	13.3	6553
13.32	6994	13.32	6693
13.34	6956	13.34	6502
13.36	6953	13.36	6562
13.38	6885	13.38	6460
13.4	6915	13.4	6583
13.42	6993	13.42	6589
13.44	6929	13.44	6571
13.46	6891	13.46	6658
13.48	7026	13.48	6529
13.5	6871	13.5	6475
13.52	6929	13.52	6475
13.54	7123	13.54	6591
13.56	6981	13.56	6491
13.58	6898	13.58	6577
13.6	6899	13.6	6435
13.62	6977	13.62	6572
13.64	6901	13.64	6501
13.66	6958	13.66	6523
13.68	6781	13.68	6539
13.7	6822	13.7	6607
13.72	6986	13.72	6505
13.74	6875	13.74	6552
13.76	7020	13.76	6474
13.78	6912	13.78	6565
13.8	6874	13.8	6644
13.82	6789	13.82	6479
13.84	6929	13.84	6517
13.86	6954	13.86	6567
13.88	6831	13.88	6470
13.9	6990	13.9	6551
13.92	6855	13.92	6620
13.94	6676	13.94	6701
13.96	6826	13.96	6530
13.98	6950	13.98	6536
14	6912	14	6474
14.02	6844	14.02	6599
14.04	6897	14.04	6496
14.06	6811	14.06	6461
14.08	6811	14.08	6397
14.1	6971	14.1	6479
14.12	6617	14.12	6454
14.14	6881	14.14	6437
14.16	6900	14.16	6423
14.18	6804	14.18	6431
14.2	6890	14.2	6425
14.22	6784	14.22	6558
14.24	6758	14.24	6402
14.26	6949	14.26	6394
14.28	6731	14.28	6520
14.3	6793	14.3	6480
14.32	6735	14.32	6445
14.34	6799	14.34	6385
14.36	6574	14.36	6445
14.38	6656	14.38	6286
14.4	6764	14.4	6405
14.42	6825	14.42	6445
14.44	6588	14.44	6444
14.46	6739	14.46	6475
14.48	6824	14.48	6387
14.5	6781	14.5	6409
14.52	6766	14.52	6339
14.54	6776	14.54	6454
14.56	6608	14.56	6172
14.58	6569	14.58	6331
14.6	6685	14.6	6228
14.62	6666	14.62	6432
14.64	6708	14.64	6343
14.66	6646	14.66	6226
14.68	6747	14.68	6439
14.7	6815	14.7	6339
14.72	6714	14.72	6240
14.74	6604	14.74	6387
14.76	6741	14.76	6523
14.78	6692	14.78	6334
14.8	6550	14.8	6515
14.82	6602	14.82	6432
14.84	6655	14.84	6333
14.86	6702	14.86	6233
14.88	6691	14.88	6417
14.9	6730	14.9	6236
14.92	6724	14.92	6356
14.94	6538	14.94	6140
14.96	6522	14.96	6290
14.98	6690	14.98	6362
15	6607	15	6286
15.02	6504	15.02	6307
15.04	6547	15.04	6182
15.06	6693	15.06	6192
15.08	6475	15.08	6184
15.1	6633	15.1	6260
15.12	6633	15.12	6297
15.14	6535	15.14	6362
15.16	6737	15.16	6217
15.18	6534	15.18	6239
15.2	6649	15.2	6208
15.22	6576	15.22	6222
15.24	6457	15.24	6293
15.26	6516	15.26	6238
15.28	6482	15.28	6169
15.3	6575	15.3	6286
15.32	6582	15.32	6167
15.34	6431	15.34	6240
15.36	6650	15.36	6214
15.38	6587	15.38	6244
15.4	6467	15.4	6388
15.42	6517	15.42	6236
15.44	6552	15.44	6229
15.46	6550	15.46	6275
15.48	6434	15.48	6152
15.5	6468	15.5	6256
15.52	6613	15.52	6160
15.54	6609	15.54	6267
15.56	6659	15.56	6161
15.58	6538	15.58	6245
15.6	6404	15.6	6221
15.62	6563	15.62	6192
15.64	6696	15.64	6110
15.66	6494	15.66	6291
15.68	6514	15.68	6143
15.7	6671	15.7	6144
15.72	6529	15.72	6330
15.74	6431	15.74	6254
15.76	6571	15.76	6158
15.78	6552	15.78	6285
15.8	6525	15.8	6087
15.82	6356	15.82	6252
15.84	6560	15.84	6371
15.86	6472	15.86	6203
15.88	6438	15.88	6209
15.9	6467	15.9	6274
15.92	6490	15.92	6116
15.94	6460	15.94	6265
15.96	6579	15.96	6105
15.98	6537	15.98	6368
16	6547	16	6175
16.02	6458	16.02	6234
16.04	6418	16.04	6297
16.06	6484	16.06	6157
16.08	6472	16.08	6177
16.1	6319	16.1	6230
16.12	6475	16.12	6194
16.14	6517	16.14	6071
16.16	6491	16.16	6194
16.18	6451	16.18	6166
16.2	6395	16.2	6169
16.22	6383	16.22	6238
16.24	6518	16.24	6136
16.26	6538	16.26	6165
16.28	6541	16.28	6110
16.3	6357	16.3	6107
16.32	6411	16.32	6136
16.34	6436	16.34	6177
16.36	6479	16.36	6196
16.38	6464	16.38	6276
16.4	6512	16.4	6168
16.42	6516	16.42	6186
16.44	6440	16.44	6163
16.46	6396	16.46	6259
16.48	6591	16.48	6234
16.5	6462	16.5	6038
16.52	6452	16.52	6155
16.54	6384	16.54	6313
16.56	6446	16.56	6228
16.58	6452	16.58	6146
16.6	6397	16.6	6170
16.62	6527	16.62	6227
16.64	6450	16.64	6182
16.66	6474	16.66	6098
16.68	6394	16.68	6195
16.7	6591	16.7	6176
16.72	6377	16.72	6215
16.74	6473	16.74	6068
16.76	6450	16.76	6180
16.78	6423	16.78	6103
16.8	6640	16.8	6093
16.82	6548	16.82	6205
16.84	6442	16.84	6211
16.86	6447	16.86	6182
16.88	6483	16.88	6358
16.9	6433	16.9	6190
16.92	6568	16.92	6322
16.94	6507	16.94	6224
16.96	6574	16.96	6273
16.98	6606	16.98	6298
17	6592	17	6345
17.02	6413	17.02	6264
17.04	6490	17.04	6229
17.06	6495	17.06	6268
17.08	6577	17.08	6335
17.1	6441	17.1	6198
17.12	6590	17.12	6277
17.14	6494	17.14	6344
17.16	6448	17.16	6334
17.18	6644	17.18	6463
17.2	6704	17.2	6286
17.22	6525	17.22	6377
17.24	6556	17.24	6353
17.26	6608	17.26	6454
17.28	6668	17.28	6504
17.3	6530	17.3	6414
17.32	6583	17.32	6546
17.34	6683	17.34	6527
17.36	6624	17.36	6468
17.38	6724	17.38	6471
17.4	6603	17.4	6521
17.42	6564	17.42	6503
17.44	6886	17.44	6306
17.46	6579	17.46	6504
17.48	6648	17.48	6562
17.5	6648	17.5	6498
17.52	6708	17.52	6563
17.54	6747	17.54	6539
17.56	6643	17.56	6524
17.58	6692	17.58	6519
17.6	6758	17.6	6585
17.62	6763	17.62	6453
17.64	6780	17.64	6609
17.66	6750	17.66	6533
17.68	6647	17.68	6566
17.7	6756	17.7	6704
17.72	6765	17.72	6678
17.74	6653	17.74	6563
17.76	6636	17.76	6557
17.78	6702	17.78	6607
17.8	6837	17.8	6583
17.82	6655	17.82	6451
17.84	6592	17.84	6570
17.86	6673	17.86	6625
17.88	6643	17.88	6534
17.9	6566	17.9	6461
17.92	6525	17.92	6533
17.94	6657	17.94	6391
17.96	6643	17.96	6367
17.98	6557	17.98	6370
18	6691	18	6419
18.02	6585	18.02	6460
18.04	6801	18.04	6541
18.06	6605	18.06	6546
18.08	6481	18.08	6505
18.1	6573	18.1	6374
18.12	6489	18.12	6466
18.14	6610	18.14	6375
18.16	6668	18.16	6361
18.18	6611	18.18	6293
18.2	6720	18.2	6343
18.22	6650	18.22	6419
18.24	6544	18.24	6496
18.26	6557	18.26	6471
18.28	6656	18.28	6434
18.3	6635	18.3	6461
18.32	6614	18.32	6368
18.34	6491	18.34	6356
18.36	6557	18.36	6315
18.38	6657	18.38	6306
18.4	6723	18.4	6328
18.42	6564	18.42	6304
18.44	6648	18.44	6391
18.46	6468	18.46	6479
18.48	6590	18.48	6159
18.5	6550	18.5	6378
18.52	6533	18.52	6263
18.54	6606	18.54	6396
18.56	6596	18.56	6337
18.58	6563	18.58	6200
18.6	6604	18.6	6388
18.62	6519	18.62	6355
18.64	6481	18.64	6331
18.66	6519	18.66	6318
18.68	6484	18.68	6301
18.7	6457	18.7	6349
18.72	6540	18.72	6381
18.74	6445	18.74	6235
18.76	6536	18.76	6441
18.78	6425	18.78	6255
18.8	6447	18.8	6296
18.82	6545	18.82	6213
18.84	6617	18.84	6300
18.86	6577	18.86	6381
18.88	6583	18.88	6368
18.9	6406	18.9	6270
18.92	6531	18.92	6308
18.94	6644	18.94	6236
18.96	6513	18.96	6362
18.98	6518	18.98	6407
19	6490	19	6292
19.02	6422	19.02	6397
19.04	6492	19.04	6301
19.06	6406	19.06	6228
19.08	6384	19.08	6265
19.1	6571	19.1	6280
19.12	6518	19.12	6406
19.14	6508	19.14	6368
19.16	6437	19.16	6401
19.18	6650	19.18	6445
19.2	6479	19.2	6321
19.22	6560	19.22	6275
19.24	6571	19.24	6336
19.26	6551	19.26	6285
19.28	6641	19.28	6387
19.3	6563	19.3	6377
19.32	6505	19.32	6385
19.34	6726	19.34	6326
19.36	6598	19.36	6304
19.38	6515	19.38	6396
19.4	6567	19.4	6317
19.42	6429	19.42	6299
19.44	6671	19.44	6318
19.46	6444	19.46	6351
19.48	6544	19.48	6393
19.5	6414	19.5	6452
19.52	6502	19.52	6306
19.54	6583	19.54	6368
19.56	6551	19.56	6377
19.58	6527	19.58	6540
19.6	6421	19.6	6291
19.62	6495	19.62	6344
19.64	6493	19.64	6461
19.66	6562	19.66	6320
19.68	6473	19.68	6304
19.7	6612	19.7	6487
19.72	6523	19.72	6488
19.74	6562	19.74	6511
19.76	6399	19.76	6518
19.78	6503	19.78	6323
19.8	6423	19.8	6238
19.82	6410	19.82	6356
19.84	6482	19.84	6393
19.86	6518	19.86	6350
19.88	6425	19.88	6323
19.9	6538	19.9	6268
19.92	6624	19.92	6408
19.94	6491	19.94	6435
19.96	6519	19.96	6459
19.98	6437	19.98	6410
20	6494	20	6432
20.02	6478	20.02	6380
20.04	6566	20.04	6330
20.06	6608	20.06	6408
20.08	6421	20.08	6231
20.1	6486	20.1	6297
20.12	6502	20.12	6293
20.14	6569	20.14	6331
20.16	6501	20.16	6308
20.18	6448	20.18	6400
20.2	6533	20.2	6248
20.22	6502	20.22	6412
20.24	6495	20.24	6337
20.26	6556	20.26	6491
20.28	6557	20.28	6472
20.3	6684	20.3	6464
20.32	6504	20.32	6384
20.34	6477	20.34	6526
20.36	6610	20.36	6414
20.38	6486	20.38	6558
20.4	6432	20.4	6486
20.42	6515	20.42	6384
20.44	6484	20.44	6382
20.46	6644	20.46	6424
20.48	6387	20.48	6542
20.5	6679	20.5	6254
20.52	6575	20.52	6399
20.54	6596	20.54	6462
20.56	6632	20.56	6549
20.58	6572	20.58	6410
20.6	6514	20.6	6288
20.62	6586	20.62	6521
20.64	6548	20.64	6596
20.66	6425	20.66	6616
20.68	6597	20.68	6492
20.7	6654	20.7	6623
20.72	6563	20.72	6729
20.74	6632	20.74	6578
20.76	6562	20.76	6540
20.78	6509	20.78	6567
20.8	6623	20.8	6665
20.82	6595	20.82	6522
20.84	6757	20.84	6583
20.86	6666	20.86	6705
20.88	6633	20.88	6547
20.9	6798	20.9	6653
20.92	6655	20.92	6576
20.94	6733	20.94	6586
20.96	6692	20.96	6800
20.98	6769	20.98	6727
21	6662	21	6837
21.02	6817	21.02	6674
21.04	6692	21.04	6849
21.06	6769	21.06	6808
21.08	6868	21.08	6723
21.1	6858	21.1	6763
21.12	6843	21.12	6824
21.14	6810	21.14	6884
21.16	6831	21.16	6790
21.18	6652	21.18	6888
21.2	6989	21.2	6817
21.22	6733	21.22	6866
21.24	6966	21.24	6907
21.26	6910	21.26	7080
21.28	7001	21.28	6966
21.3	7081	21.3	6845
21.32	7051	21.32	6726
21.34	7000	21.34	6918
21.36	6972	21.36	7072
21.38	7000	21.38	6828
21.4	7035	21.4	6911
21.42	7052	21.42	6958
21.44	6815	21.44	6867
21.46	6996	21.46	6995
21.48	7163	21.48	7069
21.5	7163	21.5	6935
21.52	7047	21.52	7014
21.54	6957	21.54	7001
21.56	7161	21.56	6999
21.58	7151	21.58	6949
21.6	6948	21.6	6935
21.62	7038	21.62	7078
21.64	7002	21.64	7038
21.66	7130	21.66	7077
21.68	7053	21.68	7012
21.7	7216	21.7	7056
21.72	6948	21.72	7119
21.74	7010	21.74	7059
21.76	7022	21.76	7109
21.78	7084	21.78	7170
21.8	7171	21.8	7079
21.82	7127	21.82	7213
21.84	7074	21.84	7204
21.86	7025	21.86	6916
21.88	7011	21.88	6933
21.9	7091	21.9	7172
21.92	7099	21.92	7150
21.94	7054	21.94	6983
21.96	7112	21.96	7132
21.98	7139	21.98	7061
22	7095	22	7157
22.02	6956	22.02	6996
22.04	7053	22.04	7101
22.06	7049	22.06	7052
22.08	7087	22.08	7087
22.1	7168	22.1	7180
22.12	7133	22.12	7026
22.14	7025	22.14	7008
22.16	6992	22.16	7099
22.18	6964	22.18	7031
22.2	7149	22.2	7117
22.22	7071	22.22	7103
22.24	7004	22.24	7190
22.26	7229	22.26	7009
22.28	7104	22.28	7147
22.3	6966	22.3	7225
22.32	7063	22.32	7242
22.34	6974	22.34	7256
22.36	7128	22.36	7356
22.38	6977	22.38	7152
22.4	7162	22.4	7204
22.42	7040	22.42	7131
22.44	7051	22.44	7141
22.46	7036	22.46	7055
22.48	7182	22.48	7111
22.5	7138	22.5	7288
22.52	7087	22.52	7257
22.54	7168	22.54	7028
22.56	7205	22.56	7230
22.58	7162	22.58	7202
22.6	7123	22.6	7288
22.62	7144	22.62	7244
22.64	7227	22.64	7248
22.66	7193	22.66	7339
22.68	7293	22.68	7302
22.7	7073	22.7	7307
22.72	7241	22.72	7163
22.74	7223	22.74	7192
22.76	7127	22.76	7364
22.78	7228	22.78	7254
22.8	7338	22.8	7300
22.82	7301	22.82	7269
22.84	7276	22.84	7383
22.86	7292	22.86	7435
22.88	7169	22.88	7378
22.9	7251	22.9	7324
22.92	7417	22.92	7208
22.94	7323	22.94	7227
22.96	7204	22.96	7283
22.98	7364	22.98	7410
23	7381	23	7322
23.02	7513	23.02	7444
23.04	7424	23.04	7332
23.06	7530	23.06	7486
23.08	7369	23.08	7426
23.1	7326	23.1	7464
23.12	7271	23.12	7342
23.14	7274	23.14	7436
23.16	7540	23.16	7396
23.18	7589	23.18	7453
23.2	7522	23.2	7465
23.22	7453	23.22	7499
23.24	7463	23.24	7520
23.26	7512	23.26	7574
23.28	7534	23.28	7503
23.3	7599	23.3	7577
23.32	7453	23.32	7412
23.34	7654	23.34	7569
23.36	7569	23.36	7631
23.38	7710	23.38	7532
23.4	7625	23.4	7598
23.42	7786	23.42	7577
23.44	7804	23.44	7824
23.46	7599	23.46	7883
23.48	7648	23.48	7704
23.5	7783	23.5	7737
23.52	7750	23.52	7664
23.54	7809	23.54	7874
23.56	7676	23.56	7724
23.58	7747	23.58	7797
23.6	7935	23.6	7725
23.62	7779	23.62	7797
23.64	7936	23.64	7805
23.66	8010	23.66	7932
23.68	7986	23.68	8044
23.7	7846	23.7	7887
23.72	7996	23.72	7865
23.74	8053	23.74	7885
23.76	8059	23.76	8029
23.78	7951	23.78	8008
23.8	8151	23.8	7999
23.82	8159	23.82	8030
23.84	7964	23.84	8148
23.86	8041	23.86	8040
23.88	8039	23.88	8249
23.9	8044	23.9	8024
23.92	8242	23.92	8234
23.94	8130	23.94	8192
23.96	8195	23.96	8211
23.98	8210	23.98	8179
24	8271	24	8200
24.02	8319	24.02	8389
24.04	8316	24.04	8379
24.06	8345	24.06	8469
24.08	8338	24.08	8484
24.1	8433	24.1	8438
24.12	8534	24.12	8430
24.14	8410	24.14	8489
24.16	8453	24.16	8530
24.18	8580	24.18	8751
24.2	8571	24.2	8683
24.22	8613	24.22	8677
24.24	8654	24.24	8585
24.26	8738	24.26	8744
24.28	8829	24.28	8845
24.3	8656	24.3	8693
24.32	8731	24.32	8733
24.34	8729	24.34	8801
24.36	8758	24.36	8777
24.38	8913	24.38	9085
24.4	8928	24.4	8957
24.42	8971	24.42	8950
24.44	9141	24.44	9141
24.46	8982	24.46	9034
24.48	9047	24.48	8989
24.5	8980	24.5	9109
24.52	9199	24.52	9140
24.54	9303	24.54	9103
24.56	9159	24.56	9214
24.58	9205	24.58	9285
24.6	9407	24.6	9346
24.62	9294	24.62	9419
24.64	9515	24.64	9418
24.66	9575	24.66	9714
24.68	9565	24.68	9367
24.7	9508	24.7	9623
24.72	9620	24.72	9708
24.74	9693	24.74	9652
24.76	9599	24.76	9790
24.78	9844	24.78	9738
24.8	9936	24.8	9839
24.82	9981	24.82	9921
24.84	10185	24.84	9938
24.86	10147	24.86	9907
24.88	10088	24.88	10053
24.9	10103	24.9	10172
24.92	10144	24.92	10238
24.94	10249	24.94	10068
24.96	10286	24.96	10359
24.98	10504	24.98	10271
25	10340	25	10400
25.02	10529	25.02	10510
25.04	10639	25.04	10619
25.06	10774	25.06	10738
25.08	10903	25.08	10800
25.1	10742	25.1	10730
25.12	10925	25.12	10860
25.14	10852	25.14	10810
25.16	10944	25.16	11034
25.18	11078	25.18	11084
25.2	11058	25.2	11107
25.22	11251	25.22	11138
25.24	11363	25.24	11235
25.26	11399	25.26	11397
25.28	11496	25.28	11598
25.3	11555	25.3	11567
25.32	11833	25.32	11529
25.34	11959	25.34	11704
25.36	11920	25.36	11903
25.38	12148	25.38	11691
25.4	12111	25.4	12107
25.42	12161	25.42	12254
25.44	12292	25.44	12317
25.46	12330	25.46	12319
25.48	12354	25.48	12474
25.5	12778	25.5	12475
25.52	12831	25.52	12734
25.54	12709	25.54	12778
25.56	12908	25.56	12848
25.58	13092	25.58	12962
25.6	13153	25.6	13242
25.62	13335	25.62	13168
25.64	13269	25.64	13227
25.66	13463	25.66	13341
25.68	13626	25.68	13450
25.7	13698	25.7	13630
25.72	13817	25.72	13582
25.74	13974	25.74	13654
25.76	14004	25.76	13935
25.78	14159	25.78	14118
25.8	14017	25.8	14120
25.82	14233	25.82	14225
25.84	14426	25.84	14119
25.86	14907	25.86	14595
25.88	14950	25.88	14675
25.9	14955	25.9	14761
25.92	15112	25.92	14935
25.94	15244	25.94	15082
25.96	15377	25.96	15108
25.98	15364	25.98	15321
26	15571	26	15588
26.02	15629	26.02	15666
26.04	15731	26.04	15819
26.06	16103	26.06	15846
26.08	16465	26.08	16021
26.1	16376	26.1	16360
26.12	16401	26.12	16378
26.14	16657	26.14	16519
26.16	16785	26.16	16694
26.18	16996	26.18	16738
26.2	17129	26.2	16955
26.22	17423	26.22	17164
26.24	17596	26.24	17324
26.26	17751	26.26	17487
26.28	18092	26.28	17786
26.3	18097	26.3	17757
26.32	18262	26.32	18154
26.34	18375	26.34	18523
26.36	18798	26.36	18305
26.38	19176	26.38	18613
26.4	19208	26.4	19096
26.42	19073	26.42	19302
26.44	19428	26.44	19454
26.46	19707	26.46	19708
26.48	19880	26.48	20022
26.5	20035	26.5	20123
26.52	20047	26.52	20106
26.54	20500	26.54	20536
26.56	20989	26.56	20696
26.58	20874	26.58	21444
26.6	21276	26.6	21426
26.62	21533	26.62	21709
26.64	21728	26.64	21861
26.66	21907	26.66	22265
26.68	22098	26.68	22588
26.7	22440	26.7	22696
26.72	22609	26.72	22884
26.74	22871	26.74	23358
26.76	23029	26.76	23749
26.78	23246	26.78	24016
26.8	23747	26.8	24007
26.82	24201	26.82	24445
26.84	24086	26.84	24760
26.86	24172	26.86	25181
26.88	24698	26.88	24971
26.9	24718	26.9	25567
26.92	24671	26.92	25762
26.94	24947	26.94	26182
26.96	25374	26.96	26279
26.98	25492	26.98	26438
27	25500	27	26922
27.02	26102	27.02	27078
27.04	26234	27.04	27425
27.06	26523	27.06	27154
27.08	26347	27.08	27796
27.1	26816	27.1	28007
27.12	27098	27.12	28133
27.14	27066	27.14	28284
27.16	26973	27.16	28367
27.18	27141	27.18	28682
27.2	27498	27.2	28644
27.22	27545	27.22	28681
27.24	27711	27.24	29130
27.26	27504	27.26	28953
27.28	27500	27.28	29096
27.3	27518	27.3	29263
27.32	27477	27.32	28981
27.34	27499	27.34	28978
27.36	27577	27.36	28932
27.38	27265	27.38	28771
27.4	27450	27.4	28828
27.42	27432	27.42	28893
27.44	27028	27.44	28766
27.46	27040	27.46	28675
27.48	27040	27.48	28425
27.5	26767	27.5	28470
27.52	26460	27.52	27994
27.54	26526	27.54	27977
27.56	26223	27.56	27898
27.58	26089	27.58	27669
27.6	25749	27.6	27438
27.62	25713	27.62	27062
27.64	25083	27.64	26716
27.66	24703	27.66	26581
27.68	24629	27.68	25955
27.7	24803	27.7	25919
27.72	24110	27.72	25539
27.74	23711	27.74	25217
27.76	23526	27.76	24964
27.78	23346	27.78	24844
27.8	22717	27.8	24336
27.82	22630	27.82	24124
27.84	22524	27.84	23577
27.86	21988	27.86	23265
27.88	21721	27.88	22868
27.9	21549	27.9	22365
27.92	21149	27.92	22273
27.94	20485	27.94	21728
27.96	20270	27.96	21460
27.98	19905	27.98	21137
28	19603	28	21090
28.02	19339	28.02	20472
28.04	19340	28.04	20067
28.06	18816	28.06	19714
28.08	18615	28.08	19316
28.1	18197	28.1	19274
28.12	17861	28.12	18825
28.14	17690	28.14	18414
28.16	17274	28.16	18141
28.18	16989	28.18	17806
28.2	16725	28.2	17682
28.22	16740	28.22	17402
28.24	16159	28.24	17231
28.26	16045	28.26	16645
28.28	15736	28.28	16505
28.3	15686	28.3	16204
28.32	15420	28.32	16041
28.34	15196	28.34	16062
28.36	14941	28.36	15639
28.38	14537	28.38	15314
28.4	14513	28.4	15210
28.42	14435	28.42	14853
28.44	14169	28.44	14579
28.46	13945	28.46	14455
28.48	13739	28.48	14179
28.5	13610	28.5	14055
28.52	13385	28.52	14000
28.54	13298	28.54	13704
28.56	13031	28.56	13461
28.58	12740	28.58	13205
28.6	12759	28.6	13192
28.62	12616	28.62	13017
28.64	12384	28.64	13079
28.66	12309	28.66	12990
28.68	12121	28.68	12581
28.7	11902	28.7	12333
28.72	11824	28.72	12166
28.74	11571	28.74	12089
28.76	11583	28.76	12059
28.78	11464	28.78	12016
28.8	11493	28.8	11787
28.82	11279	28.82	11612
28.84	11274	28.84	11606
28.86	11033	28.86	11515
28.88	11105	28.88	11349
28.9	10925	28.9	11117
28.92	10764	28.92	11117
28.94	10625	28.94	10765
28.96	10593	28.96	10779
28.98	10561	28.98	10842
29	10580	29	10571
29.02	10214	29.02	10637
29.04	10095	29.04	10478
29.06	10081	29.06	10423
29.08	9947	29.08	10290
29.1	9912	29.1	10089
29.12	9892	29.12	10138
29.14	9702	29.14	10021
29.16	9727	29.16	10032
29.18	9634	29.18	9792
29.2	9539	29.2	9986
29.22	9431	29.22	9768
29.24	9294	29.24	9764
29.26	9427	29.26	9536
29.28	9333	29.28	9396
29.3	9176	29.3	9337
29.32	9115	29.32	9438
29.34	9095	29.34	9379
29.36	9056	29.36	8997
29.38	9055	29.38	9066
29.4	8963	29.4	9026
29.42	8906	29.42	9058
29.44	8743	29.44	9071
29.46	8654	29.46	8789
29.48	8613	29.48	8810
29.5	8719	29.5	8912
29.52	8519	29.52	8690
29.54	8458	29.54	8782
29.56	8498	29.56	8609
29.58	8230	29.58	8450
29.6	8330	29.6	8639
29.62	8333	29.62	8352
29.64	8114	29.64	8487
29.66	8110	29.66	8443
29.68	8078	29.68	8306
29.7	8069	29.7	8169
29.72	7872	29.72	8250
29.74	7962	29.74	8035
29.76	7895	29.76	8183
29.78	7749	29.78	8173
29.8	7945	29.8	8114
29.82	7719	29.82	7861
29.84	7813	29.84	7941
29.86	7622	29.86	7892
29.88	7673	29.88	7901
29.9	7757	29.9	7998
29.92	7491	29.92	7872
29.94	7535	29.94	7780
29.96	7580	29.96	7768
29.98	7596	29.98	7731
30	7487	30	7726
30.02	7406	30.02	7507
30.04	7400	30.04	7768
30.06	7356	30.06	7684
30.08	7309	30.08	7553
30.1	7292	30.1	7556
30.12	7228	30.12	7498
30.14	7306	30.14	7468
30.16	7102	30.16	7405
30.18	7091	30.18	7345
30.2	7236	30.2	7342
30.22	7182	30.22	7292
30.24	7042	30.24	7325
30.26	7138	30.26	7205
30.28	6994	30.28	7226
30.3	7237	30.3	7265
30.32	6970	30.32	7309
30.34	6953	30.34	7185
30.36	7014	30.36	7174
30.38	7186	30.38	7080
30.4	6928	30.4	7082
30.42	6899	30.42	6987
30.44	6875	30.44	7163
30.46	6860	30.46	7101
30.48	6842	30.48	7033
30.5	6771	30.5	6816
30.52	6714	30.52	6918
30.54	6636	30.54	6755
30.56	6564	30.56	6840
30.58	6561	30.58	6703
30.6	6538	30.6	6738
30.62	6606	30.62	6754
30.64	6472	30.64	6715
30.66	6377	30.66	6696
30.68	6493	30.68	6663
30.7	6464	30.7	6564
30.72	6459	30.72	6493
30.74	6404	30.74	6666
30.76	6394	30.76	6486
30.78	6525	30.78	6428
30.8	6270	30.8	6434
30.82	6427	30.82	6349
30.84	6220	30.84	6458
30.86	6379	30.86	6400
30.88	6303	30.88	6419
30.9	6192	30.9	6280
30.92	6306	30.92	6227
30.94	6115	30.94	6267
30.96	6048	30.96	6397
30.98	6122	30.98	6276
31	6036	31	6252
31.02	6003	31.02	6302
31.04	5984	31.04	6313
31.06	5923	31.06	6029
31.08	5907	31.08	6127
31.1	6016	31.1	5994
31.12	6053	31.12	6038
31.14	5925	31.14	6085
31.16	5991	31.16	6030
31.18	5883	31.18	6064
31.2	5900	31.2	5991
31.22	5843	31.22	6020
31.24	6012	31.24	5983
31.26	5835	31.26	5872
31.28	5887	31.28	5897
31.3	5874	31.3	6005
31.32	5730	31.32	5804
31.34	5741	31.34	5782
31.36	5770	31.36	5806
31.38	5800	31.38	5918
31.4	5621	31.4	5859
31.42	5731	31.42	5772
31.44	5624	31.44	5958
31.46	5622	31.46	5858
31.48	5616	31.48	5704
31.5	5621	31.5	5777
31.52	5603	31.52	5636
31.54	5466	31.54	5655
31.56	5542	31.56	5572
31.58	5607	31.58	5654
31.6	5594	31.6	5560
31.62	5522	31.62	5661
31.64	5626	31.64	5636
31.66	5467	31.66	5657
31.68	5465	31.68	5609
31.7	5447	31.7	5620
31.72	5331	31.72	5603
31.74	5423	31.74	5576
31.76	5520	31.76	5497
31.78	5385	31.78	5575
31.8	5435	31.8	5487
31.82	5293	31.82	5365
31.84	5331	31.84	5469
31.86	5268	31.86	5496
31.88	5346	31.88	5389
31.9	5452	31.9	5403
31.92	5385	31.92	5448
31.94	5287	31.94	5457
31.96	5297	31.96	5493
31.98	5364	31.98	5371
32	5185	32	5315
32.02	5333	32.02	5401
32.04	5326	32.04	5436
32.06	5215	32.06	5255
32.08	5108	32.08	5284
32.1	5095	32.1	5286
32.12	5082	32.12	5169
32.14	5164	32.14	5209
32.16	5163	32.16	5232
32.18	5121	32.18	5292
32.2	5136	32.2	5214
32.22	5087	32.22	5245
32.24	5036	32.24	5288
32.26	5066	32.26	5306
32.28	5210	32.28	5148
32.3	5206	32.3	5116
32.32	5193	32.32	5029
32.34	5056	32.34	5223
32.36	5043	32.36	5167
32.38	5073	32.38	5134
32.4	5116	32.4	5055
32.42	5078	32.42	5125
32.44	5043	32.44	5140
32.46	4967	32.46	5018
32.48	4887	32.48	5031
32.5	4934	32.5	5089
32.52	4921	32.52	5094
32.54	4937	32.54	5036
32.56	5016	32.56	5095
32.58	4934	32.58	4968
32.6	4941	32.6	5007
32.62	4944	32.62	5019
32.64	4866	32.64	5019
32.66	4863	32.66	4938
32.68	4896	32.68	4986
32.7	4836	32.7	5029
32.72	4896	32.72	5088
32.74	4920	32.74	4847
32.76	4936	32.76	4893
32.78	4791	32.78	5007
32.8	4930	32.8	4856
32.82	4779	32.82	4961
32.84	4724	32.84	4878
32.86	4797	32.86	4868
32.88	4772	32.88	4832
32.9	4717	32.9	4931
32.92	4709	32.92	4830
32.94	4726	32.94	4897
32.96	4705	32.96	4896
32.98	4629	32.98	4876
33	4714	33	4842
33.02	4733	33.02	4752
33.04	4753	33.04	4854
33.06	4649	33.06	4769
33.08	4727	33.08	4823
33.1	4643	33.1	4777
33.12	4700	33.12	4801
33.14	4657	33.14	4685
33.16	4734	33.16	4837
33.18	4732	33.18	4842
33.2	4683	33.2	4757
33.22	4572	33.22	4942
33.24	4484	33.24	4831
33.26	4746	33.26	4704
33.28	4610	33.28	4729
33.3	4698	33.3	4688
33.32	4665	33.32	4644
33.34	4588	33.34	4771
33.36	4641	33.36	4668
33.38	4581	33.38	4708
33.4	4634	33.4	4685
33.42	4583	33.42	4708
33.44	4525	33.44	4527
33.46	4579	33.46	4629
33.48	4574	33.48	4687
33.5	4533	33.5	4598
33.52	4566	33.52	4658
33.54	4543	33.54	4743
33.56	4516	33.56	4466
33.58	4437	33.58	4598
33.6	4511	33.6	4707
33.62	4389	33.62	4581
33.64	4490	33.64	4656
33.66	4562	33.66	4597
33.68	4418	33.68	4632
33.7	4495	33.7	4623
33.72	4514	33.72	4701
33.74	4371	33.74	4687
33.76	4439	33.76	4587
33.78	4502	33.78	4531
33.8	4454	33.8	4667
33.82	4512	33.82	4614
33.84	4467	33.84	4654
33.86	4479	33.86	4562
33.88	4503	33.88	4561
33.9	4319	33.9	4537
33.92	4562	33.92	4584
33.94	4443	33.94	4649
33.96	4436	33.96	4609
33.98	4362	33.98	4622
34	4367	34	4739
34.02	4485	34.02	4567
34.04	4457	34.04	4465
34.06	4555	34.06	4701
34.08	4479	34.08	4655
34.1	4471	34.1	4658
34.12	4406	34.12	4521
34.14	4325	34.14	4592
34.16	4434	34.16	4453
34.18	4377	34.18	4596
34.2	4319	34.2	4510
34.22	4393	34.22	4617
34.24	4418	34.24	4501
34.26	4397	34.26	4652
34.28	4360	34.28	4560
34.3	4308	34.3	4578
34.32	4384	34.32	4631
34.34	4378	34.34	4505
34.36	4256	34.36	4450
34.38	4389	34.38	4516
34.4	4330	34.4	4441
34.42	4368	34.42	4631
34.44	4381	34.44	4580
34.46	4361	34.46	4501
34.48	4363	34.48	4569
34.5	4439	34.5	4547
34.52	4248	34.52	4470
34.54	4348	34.54	4454
34.56	4306	34.56	4375
34.58	4396	34.58	4434
34.6	4425	34.6	4495
34.62	4466	34.62	4491
34.64	4237	34.64	4471
34.66	4320	34.66	4524
34.68	4390	34.68	4426
34.7	4376	34.7	4580
34.72	4441	34.72	4399
34.74	4296	34.74	4419
34.76	4275	34.76	4496
34.78	4271	34.78	4575
34.8	4404	34.8	4519
34.82	4393	34.82	4435
34.84	4326	34.84	4454
34.86	4390	34.86	4516
34.88	4415	34.88	4473
34.9	4365	34.9	4514
34.92	4270	34.92	4599
34.94	4241	34.94	4436
34.96	4389	34.96	4467
34.98	4367	34.98	4518
35	4321	35	4504
35.02	4281	35.02	4487
35.04	4352	35.04	4420
35.06	4293	35.06	4449
35.08	4328	35.08	4474
35.1	4247	35.1	4356
35.12	4441	35.12	4511
35.14	4311	35.14	4517
35.16	4192	35.16	4449
35.18	4243	35.18	4446
35.2	4295	35.2	4447
35.22	4322	35.22	4601
35.24	4310	35.24	4407
35.26	4391	35.26	4500
35.28	4476	35.28	4426
35.3	4357	35.3	4411
35.32	4450	35.32	4471
35.34	4397	35.34	4535
35.36	4420	35.36	4434
35.38	4447	35.38	4461
35.4	4373	35.4	4498
35.42	4419	35.42	4546
35.44	4379	35.44	4649
35.46	4429	35.46	4577
35.48	4476	35.48	4494
35.5	4414	35.5	4545
35.52	4389	35.52	4585
35.54	4372	35.54	4608
35.56	4362	35.56	4595
35.58	4415	35.58	4623
35.6	4458	35.6	4485
35.62	4535	35.62	4478
35.64	4529	35.64	4557
35.66	4431	35.66	4567
35.68	4386	35.68	4543
35.7	4362	35.7	4571
35.72	4339	35.72	4567
35.74	4413	35.74	4561
35.76	4413	35.76	4660
35.78	4365	35.78	4619
35.8	4371	35.8	4584
35.82	4286	35.82	4543
35.84	4392	35.84	4527
35.86	4419	35.86	4556
35.88	4399	35.88	4643
35.9	4542	35.9	4621
35.92	4301	35.92	4644
35.94	4370	35.94	4640
35.96	4382	35.96	4612
35.98	4507	35.98	4642
36	4461	36	4660
36.02	4443	36.02	4575
36.04	4299	36.04	4621
36.06	4311	36.06	4605
36.08	4507	36.08	4640
36.1	4379	36.1	4656
36.12	4268	36.12	4593
36.14	4330	36.14	4554
36.16	4339	36.16	4609
36.18	4324	36.18	4602
36.2	4380	36.2	4628
36.22	4439	36.22	4577
36.24	4370	36.24	4625
36.26	4380	36.26	4627
36.28	4453	36.28	4699
36.3	4392	36.3	4714
36.32	4362	36.32	4683
36.34	4396	36.34	4645
36.36	4414	36.36	4689
36.38	4264	36.38	4649
36.4	4358	36.4	4733
36.42	4403	36.42	4650
36.44	4287	36.44	4557
36.46	4365	36.46	4667
36.48	4371	36.48	4709
36.5	4390	36.5	4645
36.52	4405	36.52	4650
36.54	4387	36.54	4822
36.56	4400	36.56	4661
36.58	4290	36.58	4658
36.6	4363	36.6	4749
36.62	4376	36.62	4733
36.64	4397	36.64	4685
36.66	4514	36.66	4734
36.68	4389	36.68	4738
36.7	4363	36.7	4701
36.72	4504	36.72	4661
36.74	4440	36.74	4756
36.76	4430	36.76	4724
36.78	4461	36.78	4732
36.8	4452	36.8	4806
36.82	4457	36.82	4792
36.84	4449	36.84	4652
36.86	4415	36.86	4853
36.88	4409	36.88	4862
36.9	4345	36.9	4798
36.92	4372	36.92	4860
36.94	4421	36.94	4921
36.96	4533	36.96	5034
36.98	4476	36.98	4896
37	4405	37	4815
37.02	4366	37.02	4914
37.04	4365	37.04	5002
37.06	4519	37.06	4852
37.08	4408	37.08	4896
37.1	4431	37.1	4933
37.12	4488	37.12	5135
37.14	4489	37.14	5109
37.16	4460	37.16	5072
37.18	4445	37.18	4980
37.2	4586	37.2	5026
37.22	4561	37.22	5092
37.24	4439	37.24	4972
37.26	4506	37.26	5033
37.28	4425	37.28	5109
37.3	4451	37.3	5068
37.32	4466	37.32	5212
37.34	4615	37.34	5103
37.36	4680	37.36	5156
37.38	4516	37.38	5231
37.4	4575	37.4	5134
37.42	4541	37.42	5215
37.44	4664	37.44	5275
37.46	4660	37.46	5172
37.48	4667	37.48	5208
37.5	4618	37.5	5378
37.52	4584	37.52	5328
37.54	4632	37.54	5406
37.56	4752	37.56	5288
37.58	4659	37.58	5414
37.6	4774	37.6	5445
37.62	4604	37.62	5647
37.64	4599	37.64	5530
37.66	4587	37.66	5703
37.68	4776	37.68	5385
37.7	4656	37.7	5378
37.72	4659	37.72	5451
37.74	4737	37.74	5658
37.76	4863	37.76	5611
37.78	4887	37.78	5770
37.8	4792	37.8	5732
37.82	4885	37.82	5790
37.84	4739	37.84	5830
37.86	4867	37.86	5830
37.88	4731	37.88	5860
37.9	4799	37.9	5904
37.92	4811	37.92	6019
37.94	4737	37.94	5861
37.96	4901	37.96	6117
37.98	4934	37.98	6091
38	4898	38	6070
38.02	4922	38.02	6106
38.04	4897	38.04	6201
38.06	4941	38.06	6279
38.08	4945	38.08	6260
38.1	5048	38.1	6370
38.12	5127	38.12	6319
38.14	5096	38.14	6462
38.16	5015	38.16	6600
38.18	5104	38.18	6565
38.2	5127	38.2	6652
38.22	5261	38.22	6636
38.24	5202	38.24	6648
38.26	5271	38.26	6744
38.28	5213	38.28	6781
38.3	5142	38.3	6942
38.32	5318	38.32	7021
38.34	5478	38.34	7006
38.36	5413	38.36	7045
38.38	5440	38.38	6992
38.4	5437	38.4	7071
38.42	5486	38.42	7187
38.44	5522	38.44	7327
38.46	5613	38.46	7570
38.48	5560	38.48	7399
38.5	5698	38.5	7531
38.52	5703	38.52	7685
38.54	5755	38.54	7679
38.56	5913	38.56	7896
38.58	5957	38.58	7710
38.6	5836	38.6	7815
38.62	5853	38.62	7924
38.64	5941	38.64	7976
38.66	5887	38.66	8112
38.68	6060	38.68	8281
38.7	5923	38.7	8253
38.72	6045	38.72	8354
38.74	6080	38.74	8276
38.76	6221	38.76	8387
38.78	6317	38.78	8616
38.8	6305	38.8	8661
38.82	6534	38.82	8799
38.84	6498	38.84	8917
38.86	6564	38.86	9161
38.88	6567	38.88	8954
38.9	6653	38.9	9070
38.92	6658	38.92	9290
38.94	6842	38.94	9292
38.96	6914	38.96	9442
38.98	6848	38.98	9486
39	6974	39	9568
39.02	7121	39.02	9440
39.04	7137	39.04	9835
39.06	7323	39.06	9646
39.08	7300	39.08	9831
39.1	7376	39.1	9897
39.12	7391	39.12	10039
39.14	7603	39.14	9995
39.16	7570	39.16	10045
39.18	7702	39.18	9878
39.2	7813	39.2	10195
39.22	7762	39.22	10393
39.24	7817	39.24	10154
39.26	7741	39.26	10151
39.28	8064	39.28	10333
39.3	8130	39.3	10335
39.32	8011	39.32	10455
39.34	8219	39.34	10332
39.36	8302	39.36	10331
39.38	8330	39.38	10299
39.4	8316	39.4	10432
39.42	8479	39.42	10250
39.44	8632	39.44	10335
39.46	8391	39.46	10414
39.48	8425	39.48	10148
39.5	8383	39.5	10297
39.52	8596	39.52	10233
39.54	8422	39.54	10286
39.56	8639	39.56	9905
39.58	8632	39.58	9963
39.6	8712	39.6	9905
39.62	8591	39.62	9752
39.64	8698	39.64	9917
39.66	8575	39.66	9748
39.68	8725	39.68	9575
39.7	8727	39.7	9528
39.72	8788	39.72	9675
39.74	8623	39.74	9479
39.76	8745	39.76	9235
39.78	8722	39.78	9277
39.8	8620	39.8	9014
39.82	8483	39.82	9075
39.84	8532	39.84	9146
39.86	8427	39.86	8778
39.88	8347	39.88	8770
39.9	8337	39.9	8540
39.92	8474	39.92	8528
39.94	8341	39.94	8220
39.96	8291	39.96	8166
39.98	8243	39.98	7981
40	8215	40	7901
40.02	8162	40.02	8036
40.04	8197	40.04	7755
40.06	7866	40.06	7783
40.08	8005	40.08	7562
40.1	7933	40.1	7614
40.12	7740	40.12	7364
40.14	7784	40.14	7334
40.16	7742	40.16	7223
40.18	7607	40.18	7108
40.2	7315	40.2	6985
40.22	7342	40.22	6907
40.24	7469	40.24	6726
40.26	7241	40.26	6690
40.28	7191	40.28	6601
40.3	7256	40.3	6616
40.32	7274	40.32	6539
40.34	6993	40.34	6397
40.36	6838	40.36	6257
40.38	6855	40.38	6306
40.4	6797	40.4	6276
40.42	6661	40.42	6214
40.44	6642	40.44	6085
40.46	6491	40.46	5962
40.48	6488	40.48	5968
40.5	6537	40.5	5833
40.52	6378	40.52	5802
40.54	6196	40.54	5816
40.56	6337	40.56	5761
40.58	6210	40.58	5656
40.6	6077	40.6	5664
40.62	5995	40.62	5698
40.64	5969	40.64	5610
40.66	5876	40.66	5462
40.68	5728	40.68	5468
40.7	5881	40.7	5510
40.72	5650	40.72	5307
40.74	5773	40.74	5404
40.76	5716	40.76	5199
40.78	5547	40.78	5191
40.8	5582	40.8	5275
40.82	5685	40.82	5234
40.84	5544	40.84	5169
40.86	5448	40.86	5099
40.88	5415	40.88	5165
40.9	5380	40.9	5150
40.92	5177	40.92	5131
40.94	5388	40.94	5235
40.96	5267	40.96	5024
40.98	5325	40.98	5102
41	5088	41	5017
41.02	5345	41.02	4998
41.04	5163	41.04	5007
41.06	5150	41.06	4954
41.08	5124	41.08	4929
41.1	5137	41.1	4925
41.12	4982	41.12	5007
41.14	5050	41.14	4892
41.16	4992	41.16	4850
41.18	5064	41.18	4852
41.2	4955	41.2	4824
41.22	5116	41.22	4833
41.24	4883	41.24	4838
41.26	4910	41.26	4823
41.28	4944	41.28	4869
41.3	4968	41.3	4961
41.32	4910	41.32	4800
41.34	4871	41.34	4907
41.36	4938	41.36	4802
41.38	4879	41.38	4724
41.4	4971	41.4	4704
41.42	4811	41.42	4720
41.44	4881	41.44	4758
41.46	4786	41.46	4694
41.48	4747	41.48	4821
41.5	4845	41.5	4732
41.52	4701	41.52	4704
41.54	4782	41.54	4691
41.56	4796	41.56	4717
41.58	4707	41.58	4780
41.6	4780	41.6	4755
41.62	4752	41.62	4568
41.64	4685	41.64	4506
41.66	4693	41.66	4617
41.68	4703	41.68	4667
41.7	4675	41.7	4689
41.72	4599	41.72	4666
41.74	4704	41.74	4597
41.76	4595	41.76	4667
41.78	4646	41.78	4785
41.8	4602	41.8	4711
41.82	4663	41.82	4684
41.84	4591	41.84	4517
41.86	4556	41.86	4710
41.88	4611	41.88	4767
41.9	4575	41.9	4606
41.92	4778	41.92	4642
41.94	4650	41.94	4576
41.96	4669	41.96	4561
41.98	4567	41.98	4513
42	4621	42	4633
42.02	4657	42.02	4527
42.04	4473	42.04	4554
42.06	4497	42.06	4662
42.08	4759	42.08	4683
42.1	4505	42.1	4599
42.12	4624	42.12	4601
42.14	4521	42.14	4574
42.16	4617	42.16	4528
42.18	4510	42.18	4627
42.2	4678	42.2	4567
42.22	4635	42.22	4605
42.24	4693	42.24	4582
42.26	4599	42.26	4589
42.28	4503	42.28	4641
42.3	4573	42.3	4740
42.32	4605	42.32	4673
42.34	4516	42.34	4673
42.36	4561	42.36	4576
42.38	4492	42.38	4720
42.4	4608	42.4	4710
42.42	4550	42.42	4614
42.44	4630	42.44	4651
42.46	4594	42.46	4689
42.48	4712	42.48	4813
42.5	4729	42.5	4865
42.52	4659	42.52	4734
42.54	4658	42.54	4479
42.56	4704	42.56	4767
42.58	4573	42.58	4518
42.6	4618	42.6	4921
42.62	4621	42.62	4688
42.64	4656	42.64	4773
42.66	4684	42.66	4750
42.68	4631	42.68	4839
42.7	4561	42.7	4636
42.72	4571	42.72	4673
42.74	4656	42.74	4801
42.76	4589	42.76	4786
42.78	4781	42.78	4793
42.8	4680	42.8	4803
42.82	4656	42.82	4792
42.84	4659	42.84	4767
42.86	4714	42.86	4773
42.88	4709	42.88	4781
42.9	4839	42.9	4903
42.92	4614	42.92	4884
42.94	4676	42.94	5032
42.96	4676	42.96	4974
42.98	4828	42.98	4921
43	4673	43	4913
43.02	4714	43.02	4920
43.04	4856	43.04	4803
43.06	4834	43.06	4908
43.08	4695	43.08	4921
43.1	4751	43.1	4882
43.12	4776	43.12	4900
43.14	4822	43.14	4903
43.16	4790	43.16	4806
43.18	4770	43.18	4962
43.2	4758	43.2	4990
43.22	4705	43.22	4932
43.24	4675	43.24	4998
43.26	4710	43.26	5088
43.28	4813	43.28	4902
43.3	4792	43.3	4883
43.32	4807	43.32	4971
43.34	4846	43.34	4896
43.36	4827	43.36	4991
43.38	4832	43.38	4912
43.4	4744	43.4	4994
43.42	4849	43.42	4927
43.44	4807	43.44	4915
43.46	4700	43.46	5022
43.48	4863	43.48	4956
43.5	4754	43.5	5012
43.52	4746	43.52	5132
43.54	4797	43.54	4983
43.56	4855	43.56	5033
43.58	4755	43.58	5005
43.6	4787	43.6	4986
43.62	4806	43.62	5053
43.64	4881	43.64	4969
43.66	4916	43.66	5025
43.68	4912	43.68	5076
43.7	4886	43.7	5081
43.72	4854	43.72	5073
43.74	4872	43.74	5054
43.76	4808	43.76	5009
43.78	4880	43.78	5216
43.8	4942	43.8	5136
43.82	4831	43.82	5149
43.84	4952	43.84	5149
43.86	5032	43.86	5245
43.88	4910	43.88	5236
43.9	4962	43.9	5203
43.92	4955	43.92	5057
43.94	4873	43.94	5187
43.96	4885	43.96	5308
43.98	4808	43.98	5141
44	4892	44	5233
44.02	4866	44.02	5237
44.04	4930	44.04	5203
44.06	5052	44.06	5224
44.08	4850	44.08	5279
44.1	4885	44.1	5302
44.12	4958	44.12	5219
44.14	4985	44.14	5307
44.16	5038	44.16	5279
44.18	4943	44.18	5252
44.2	4978	44.2	5288
44.22	4870	44.22	5290
44.24	5039	44.24	5436
44.26	5075	44.26	5185
44.28	4990	44.28	5321
44.3	5054	44.3	5324
44.32	4930	44.32	5186
44.34	4889	44.34	5312
44.36	4983	44.36	5369
44.38	5037	44.38	5216
44.4	4981	44.4	5339
44.42	5049	44.42	5381
44.44	5044	44.44	5505
44.46	5028	44.46	5346
44.48	4893	44.48	5299
44.5	5035	44.5	5399
44.52	5018	44.52	5378
44.54	4952	44.54	5420
44.56	5026	44.56	5397
44.58	5006	44.58	5339
44.6	4953	44.6	5323
44.62	5028	44.62	5462
44.64	4958	44.64	5404
44.66	4942	44.66	5523
44.68	4971	44.68	5415
44.7	4932	44.7	5336
44.72	5100	44.72	5447
44.74	4969	44.74	5460
44.76	4991	44.76	5369
44.78	5190	44.78	5466
44.8	5041	44.8	5406
44.82	5077	44.82	5432
44.84	5096	44.84	5549
44.86	4989	44.86	5503
44.88	5194	44.88	5430
44.9	4998	44.9	5539
44.92	4952	44.92	5532
[truncated: 2,254 more rows]
