# Supplementary material for: Coupling photocatalytic water oxidation with reductive transformations of organic molecules
Source: Nat Commun. 2022 Oct 19;13:6186. doi: 10.1038/s41467-022-33778-9 (PMC9581948; doi:10.1038/s41467-022-33778-9)
Supplement: Supplementary file 2 — Source Data [file 41467_2022_33778_MOESM2_ESM.zip › Source Data/Source data of Supplementary Information/Supplementary Fig. 4a and Fig. 4b.xlsx]

## Sheet: Fig. 4a
Fig. 4a
Pd/g-C3N4*		Pd/g-C3N4
Wavelength (nm)	Absorbance (a.u.)	Wavelength (nm)	Absorbance (a.u.)
800	0.28713	800	0.20351
799	0.28736	799	0.20377
798	0.28806	798	0.20338
797	0.28775	797	0.2037
796	0.28756	796	0.20427
795	0.28755	795	0.20455
794	0.28778	794	0.20445
793	0.28795	793	0.20458
792	0.28859	792	0.20474
791	0.28822	791	0.20485
790	0.28726	790	0.20507
789	0.28752	789	0.20516
788	0.28831	788	0.20573
787	0.28819	787	0.20561
786	0.28798	786	0.20677
785	0.28832	785	0.20566
784	0.28784	784	0.20609
783	0.28778	783	0.20676
782	0.28818	782	0.20613
781	0.2887	781	0.2071
780	0.28813	780	0.20717
779	0.28834	779	0.20691
778	0.28911	778	0.20693
777	0.28877	777	0.2076
776	0.28847	776	0.20762
775	0.28863	775	0.20762
774	0.28918	774	0.20753
773	0.28916	773	0.20738
772	0.28873	772	0.20796
771	0.28867	771	0.20902
770	0.28964	770	0.2082
769	0.28892	769	0.20834
768	0.28932	768	0.20908
767	0.28879	767	0.20918
766	0.2892	766	0.20903
765	0.28987	765	0.20951
764	0.28942	764	0.20963
763	0.28956	763	0.21037
762	0.28982	762	0.2105
761	0.28948	761	0.21029
760	0.29009	760	0.21042
759	0.28988	759	0.21004
758	0.29015	758	0.21111
757	0.29047	757	0.21117
756	0.28945	756	0.21118
755	0.28995	755	0.21129
754	0.29016	754	0.21132
753	0.29036	753	0.21146
752	0.29008	752	0.21164
751	0.29001	751	0.21161
750	0.29004	750	0.21211
749	0.28977	749	0.2121
748	0.29012	748	0.21225
747	0.29036	747	0.21287
746	0.29014	746	0.21253
745	0.29086	745	0.21318
744	0.29075	744	0.21307
743	0.29066	743	0.21377
742	0.29047	742	0.2139
741	0.29087	741	0.2141
740	0.29019	740	0.2141
739	0.29065	739	0.21366
738	0.29057	738	0.21427
737	0.29111	737	0.21449
736	0.2914	736	0.215
735	0.29137	735	0.21478
734	0.29102	734	0.21492
733	0.29091	733	0.21529
732	0.29138	732	0.21574
731	0.29163	731	0.21584
730	0.29127	730	0.21579
729	0.29167	729	0.21637
728	0.29151	728	0.21618
727	0.29124	727	0.2168
726	0.29144	726	0.21642
725	0.2916	725	0.21715
724	0.29184	724	0.21711
723	0.29176	723	0.21764
722	0.29184	722	0.21736
721	0.29186	721	0.21767
720	0.29205	720	0.21764
719	0.29233	719	0.21832
718	0.29248	718	0.2183
717	0.29213	717	0.21842
716	0.29239	716	0.2192
715	0.29236	715	0.21845
714	0.29246	714	0.21905
713	0.29266	713	0.21961
712	0.29244	712	0.21953
711	0.29287	711	0.21982
710	0.293	710	0.21982
709	0.29292	709	0.22032
708	0.29317	708	0.22014
707	0.2931	707	0.22054
706	0.29357	706	0.22071
705	0.29316	705	0.22088
704	0.29364	704	0.22106
703	0.29393	703	0.22122
702	0.2934	702	0.22148
701	0.29376	701	0.22168
700	0.29369	700	0.22213
699	0.29404	699	0.2223
698	0.29411	698	0.22266
697	0.29366	697	0.22282
696	0.29416	696	0.22318
695	0.2937	695	0.22284
694	0.29447	694	0.22335
693	0.29454	693	0.22424
692	0.2944	692	0.22391
691	0.29432	691	0.22413
690	0.29482	690	0.22443
689	0.29467	689	0.22412
688	0.29469	688	0.22457
687	0.29466	687	0.22536
686	0.29494	686	0.22514
685	0.2953	685	0.22553
684	0.29498	684	0.22583
683	0.2954	683	0.22587
682	0.29524	682	0.22601
681	0.29516	681	0.22648
680	0.29535	680	0.22675
679	0.29579	679	0.22687
678	0.29589	678	0.22723
677	0.29601	677	0.22727
676	0.29614	676	0.22744
675	0.29572	675	0.22763
674	0.29613	674	0.22785
673	0.29624	673	0.22777
672	0.29631	672	0.22838
671	0.29609	671	0.2283
670	0.29691	670	0.22906
669	0.29641	669	0.22926
668	0.29661	668	0.22929
667	0.29679	667	0.22977
666	0.29673	666	0.2298
665	0.29675	665	0.23045
664	0.29712	664	0.23069
663	0.29723	663	0.23085
662	0.29726	662	0.23073
661	0.29725	661	0.23115
660	0.29738	660	0.23157
659	0.29754	659	0.23186
658	0.29789	658	0.23221
657	0.29784	657	0.23233
656	0.29792	656	0.23288
655	0.29797	655	0.23296
654	0.2981	654	0.23328
653	0.29809	653	0.23344
652	0.29849	652	0.23366
651	0.29818	651	0.23378
650	0.29843	650	0.23429
649	0.29871	649	0.23446
648	0.29893	648	0.23485
647	0.2988	647	0.23511
646	0.2991	646	0.23528
645	0.29924	645	0.23543
644	0.29906	644	0.23582
643	0.29948	643	0.23618
642	0.29949	642	0.23625
641	0.29955	641	0.23659
640	0.29964	640	0.2366
639	0.30018	639	0.23722
638	0.29986	638	0.23742
637	0.30015	637	0.23797
636	0.30068	636	0.23798
635	0.3002	635	0.23839
634	0.30042	634	0.23844
633	0.30048	633	0.2389
632	0.301	632	0.23914
631	0.30103	631	0.23967
630	0.30131	630	0.23939
629	0.30112	629	0.24047
628	0.30132	628	0.24051
627	0.30161	627	0.24083
626	0.30146	626	0.24109
625	0.30171	625	0.24158
624	0.30183	624	0.24155
623	0.302	623	0.24224
622	0.30211	622	0.24235
621	0.3023	621	0.24272
620	0.3026	620	0.24275
619	0.3024	619	0.24314
618	0.30265	618	0.24344
617	0.30296	617	0.24378
616	0.30302	616	0.2444
615	0.30312	615	0.24438
614	0.30346	614	0.24493
613	0.30352	613	0.24494
612	0.30388	612	0.24539
611	0.30364	611	0.2457
610	0.30411	610	0.24609
609	0.30406	609	0.24654
608	0.30421	608	0.24663
607	0.30448	607	0.24751
606	0.30472	606	0.24756
605	0.30506	605	0.248
604	0.30499	604	0.24818
603	0.30512	603	0.24861
602	0.30511	602	0.24905
601	0.3056	601	0.2487
600	0.30558	600	0.24971
599	0.30604	599	0.25003
598	0.30601	598	0.25022
597	0.30625	597	0.25087
596	0.30642	596	0.251
595	0.30649	595	0.25149
594	0.30646	594	0.25193
593	0.30694	593	0.25212
592	0.3069	592	0.25287
591	0.30733	591	0.25288
590	0.30739	590	0.25355
589	0.30746	589	0.25399
588	0.3078	588	0.25422
587	0.30796	587	0.25481
586	0.30824	586	0.25494
585	0.30858	585	0.25535
584	0.30877	584	0.25588
583	0.30889	583	0.2562
582	0.30917	582	0.25648
581	0.3094	581	0.25702
580	0.30951	580	0.25767
579	0.30975	579	0.25775
578	0.30991	578	0.25838
577	0.31021	577	0.25904
576	0.31054	576	0.25913
575	0.31067	575	0.25969
574	0.31078	574	0.25996
573	0.31069	573	0.26022
572	0.31099	572	0.26101
571	0.3113	571	0.26166
570	0.31153	570	0.26188
569	0.31194	569	0.26229
568	0.31212	568	0.26259
567	0.31225	567	0.26326
566	0.31267	566	0.26362
565	0.313	565	0.2642
564	0.31287	564	0.26495
563	0.31311	563	0.26505
562	0.31375	562	0.26562
561	0.31431	561	0.26594
560	0.31402	560	0.26661
559	0.31435	559	0.26733
558	0.31501	558	0.26736
557	0.31469	557	0.26812
556	0.31542	556	0.26864
555	0.31524	555	0.26877
554	0.31584	554	0.26937
553	0.31646	553	0.27021
552	0.31631	552	0.27047
551	0.31678	551	0.27124
550	0.31685	550	0.27143
549	0.31694	549	0.27219
548	0.31755	548	0.27279
547	0.31773	547	0.27363
546	0.31811	546	0.27382
545	0.31846	545	0.27435
544	0.31874	544	0.27502
543	0.31914	543	0.27543
542	0.31936	542	0.2763
541	0.31979	541	0.27703
540	0.32033	540	0.27745
539	0.32011	539	0.27814
538	0.32069	538	0.27888
537	0.32127	537	0.27941
536	0.32158	536	0.27998
535	0.32224	535	0.28031
534	0.32252	534	0.28143
533	0.32285	533	0.28165
532	0.32326	532	0.28252
531	0.32364	531	0.28307
530	0.32417	530	0.28386
529	0.32467	529	0.28471
528	0.32439	528	0.28548
527	0.3251	527	0.28605
526	0.32573	526	0.28689
525	0.32635	525	0.28748
524	0.32674	524	0.28837
523	0.32694	523	0.2892
522	0.32745	522	0.28987
521	0.3277	521	0.29071
520	0.32829	520	0.29165
519	0.32891	519	0.29224
518	0.32966	518	0.29331
517	0.33017	517	0.29399
516	0.33037	516	0.29503
515	0.33082	515	0.29552
514	0.33154	514	0.29673
513	0.33176	513	0.29742
512	0.33231	512	0.29789
511	0.3328	511	0.29896
510	0.33359	510	0.29973
509	0.33378	509	0.30072
508	0.33493	508	0.30201
507	0.33532	507	0.30268
506	0.33617	506	0.30355
505	0.33656	505	0.30457
504	0.33723	504	0.30537
503	0.33744	503	0.30666
502	0.33838	502	0.30759
501	0.33884	501	0.30819
500	0.33967	500	0.30893
499	0.33988	499	0.31027
498	0.34075	498	0.31172
497	0.34174	497	0.31256
496	0.34215	496	0.31329
495	0.34293	495	0.31464
494	0.34352	494	0.31553
493	0.34407	493	0.31665
492	0.34503	492	0.31762
491	0.34558	491	0.31899
490	0.34621	490	0.31974
489	0.34732	489	0.32079
488	0.34774	488	0.3221
487	0.34831	487	0.32325
486	0.34927	486	0.32457
485	0.34988	485	0.3255
484	0.35094	484	0.32708
483	0.35165	483	0.32818
482	0.35284	482	0.32922
481	0.35312	481	0.33045
480	0.35377	480	0.33179
479	0.35487	479	0.33306
478	0.3561	478	0.33431
477	0.35642	477	0.33589
476	0.35753	476	0.33696
475	0.35842	475	0.33832
474	0.35927	474	0.33966
473	0.35997	473	0.34101
472	0.36085	472	0.3426
471	0.36201	471	0.34387
470	0.36333	470	0.34546
469	0.36416	469	0.34688
468	0.36527	468	0.34796
467	0.3659	467	0.34979
466	0.36729	466	0.3512
465	0.36817	465	0.3531
464	0.36915	464	0.3547
463	0.37085	463	0.35615
462	0.37183	462	0.35798
461	0.37317	461	0.35989
460	0.37441	460	0.36121
459	0.37567	459	0.36391
458	0.37732	458	0.36522
457	0.37873	457	0.3668
456	0.37968	456	0.36905
455	0.38156	455	0.37115
454	0.38321	454	0.37301
453	0.38512	453	0.37532
452	0.38651	452	0.37764
451	0.38883	451	0.37986
450	0.39078	450	0.38211
449	0.39271	449	0.38443
448	0.39483	448	0.38736
447	0.39721	447	0.39038
446	0.39982	446	0.39315
445	0.40223	445	0.39642
444	0.40558	444	0.39907
443	0.40858	443	0.40258
442	0.41153	442	0.40666
441	0.4156	441	0.41043
440	0.41899	440	0.41483
439	0.4236	439	0.41889
438	0.42832	438	0.42345
437	0.4324	437	0.42871
436	0.43754	436	0.43379
435	0.44223	435	0.43838
434	0.44808	434	0.44482
433	0.45462	433	0.45052
432	0.46072	432	0.45779
431	0.46829	431	0.4643
430	0.47509	430	0.47055
429	0.48266	429	0.47814
428	0.49001	428	0.48566
427	0.49833	427	0.4941
426	0.50696	426	0.50171
425	0.51527	425	0.51039
424	0.52439	424	0.51805
423	0.53316	423	0.52706
422	0.54228	422	0.53514
421	0.55106	421	0.54455
420	0.56047	420	0.55316
419	0.56952	419	0.56133
418	0.57865	418	0.57015
417	0.58809	417	0.57932
416	0.59691	416	0.58771
415	0.60541	415	0.5962
414	0.61465	414	0.60394
413	0.62332	413	0.61187
412	0.63137	412	0.62078
411	0.6397	411	0.62815
410	0.64726	410	0.63649
409	0.65472	409	0.64431
408	0.66241	408	0.65112
407	0.66975	407	0.65818
406	0.67596	406	0.66539
405	0.68318	405	0.67209
404	0.68902	404	0.67857
403	0.69519	403	0.68683
402	0.70056	402	0.69259
401	0.707	401	0.69788
400	0.71149	400	0.70361
399	0.71703	399	0.71011
398	0.72195	398	0.71539
397	0.7263	397	0.71999
396	0.73004	396	0.72499
395	0.73459	395	0.72987
394	0.73959	394	0.73513
393	0.74257	393	0.73943
392	0.74695	392	0.74298
391	0.75148	391	0.74729
390	0.75361	390	0.75156
389	0.7573	389	0.75467
388	0.75957	388	0.75759
387	0.7602	387	0.76035
386	0.76409	386	0.76258
385	0.767	385	0.76494
384	0.76717	384	0.76671
383	0.76971	383	0.7691
382	0.77251	382	0.77178
381	0.7737	381	0.77175
380	0.7747	380	0.77365
379	0.777	379	0.77543
378	0.77851	378	0.77765
377	0.77939	377	0.77946
376	0.78117	376	0.78172
375	0.78256	375	0.78345
374	0.78469	374	0.78583
373	0.78589	373	0.78651
372	0.78748	372	0.78913
371	0.79082	371	0.78909
370	0.79011	370	0.79104
369	0.79233	369	0.79414
368	0.79321	368	0.79554
367	0.79409	367	0.79653
366	0.79555	366	0.79839
365	0.79764	365	0.79896
364	0.79776	364	0.80068
363	0.79803	363	0.80017
362	0.79915	362	0.8028
361	0.80016	361	0.80333
360	0.80118	360	0.80527
359	0.8019	359	0.80777
358	0.80331	358	0.80707
357	0.80395	357	0.80807
356	0.80604	356	0.81064
355	0.80501	355	0.81165
354	0.80711	354	0.81274
353	0.808	353	0.81529
352	0.80993	352	0.816
351	0.81196	351	0.81729
350	0.81063	350	0.81989
349	0.81491	349	0.82035
348	0.8148	348	0.82313
347	0.81383	347	0.82295
346	0.8106	346	0.82801
345	0.81263	345	0.82342
344	0.81238	344	0.82776
343	0.8185	343	0.82704
342	0.81876	342	0.83455
341	0.81577	341	0.83393
340	0.82229	340	0.83259
339	0.82178	339	0.83662
338	0.82492	338	0.84113
337	0.82609	337	0.84078
336	0.8241	336	0.84173
335	0.82513	335	0.84325
334	0.82666	334	0.84643
333	0.82518	333	0.84374
332	0.82411	332	0.84617
331	0.83014	331	0.84542
330	0.82863	330	0.85067
329	0.82796	329	0.84935
328	0.83051	328	0.84791
327	0.8304	327	0.85248
326	0.83068	326	0.84726
325	0.82934	325	0.84722
324	0.82985	324	0.85425
323	0.83093	323	0.85265
322	0.83552	322	0.85369
321	0.83284	321	0.85122
320	0.83127	320	0.85288
319	0.8289	319	0.85315
318	0.83332	318	0.85535
317	0.83208	317	0.85484
316	0.83384	316	0.85568
315	0.83577	315	0.8603
314	0.83569	314	0.86043
313	0.83579	313	0.86222
312	0.83995	312	0.85936
311	0.83615	311	0.86025
310	0.84153	310	0.86328
309	0.8409	309	0.86314
308	0.84144	308	0.86375
307	0.845	307	0.86466
306	0.84396	306	0.8664
305	0.84337	305	0.86497
304	0.84839	304	0.87075
303	0.84871	303	0.86786
302	0.85014	302	0.86835
301	0.84756	301	0.87334
300	0.85139	300	0.86993
299	0.85303	299	0.86942
298	0.85423	298	0.87424
297	0.85513	297	0.87243
296	0.8571	296	0.87332
295	0.85639	295	0.87256
294	0.85762	294	0.87421
293	0.85748	293	0.87225
292	0.85895	292	0.87377
291	0.8623	291	0.8768
290	0.86059	290	0.87433
289	0.8616	289	0.87759
288	0.86006	288	0.87604
287	0.86094	287	0.87524
286	0.86186	286	0.8744
285	0.8701	285	0.87664
284	0.86476	284	0.8784
283	0.86735	283	0.88025
282	0.86323	282	0.87843
281	0.86819	281	0.87723
280	0.86791	280	0.88096
279	0.87267	279	0.87887
278	0.87108	278	0.8816
277	0.87227	277	0.88658
276	0.87439	276	0.88554
275	0.87485	275	0.8856
274	0.8759	274	0.88688
273	0.87541	273	0.88949
272	0.87917	272	0.88932
271	0.87611	271	0.88798
270	0.87995	270	0.89311
269	0.87899	269	0.89448
268	0.88269	268	0.89388
267	0.88313	267	0.89567
266	0.88815	266	0.89515
265	0.88571	265	0.8988
264	0.88659	264	0.89646
263	0.88755	263	0.89683
262	0.88714	262	0.90019
261	0.88717	261	0.90017
260	0.88825	260	0.8998
259	0.89092	259	0.89741
258	0.89003	258	0.89812
257	0.88732	257	0.90145
256	0.89059	256	0.8998
255	0.88977	255	0.90244
254	0.89307	254	0.90121
253	0.89222	253	0.90057
252	0.89317	252	0.90345
251	0.89584	251	0.90508
250	0.89501	250	0.90159
249	0.89677	249	0.9058
248	0.89474	248	0.90629
247	0.89484	247	0.90541
246	0.89742	246	0.90528
245	0.90005	245	0.90626
244	0.89823	244	0.9053
243	0.89792	243	0.90814
242	0.9006	242	0.90599
241	0.90101	241	0.90676
240	0.89755	240	0.90608
239	0.90005	239	0.90638
238	0.8991	238	0.90236
237	0.89816	237	0.90458
236	0.89442	236	0.89909
235	0.89178	235	0.8991
234	0.89198	234	0.89856
233	0.89176	233	0.89942
232	0.88947	232	0.89327
231	0.88924	231	0.89344
230	0.88952	230	0.89092
229	0.88735	229	0.88927
228	0.88591	228	0.88484
227	0.88425	227	0.88806
226	0.88357	226	0.88393
225	0.87949	225	0.88326
224	0.88229	224	0.88011
223	0.88244	223	0.88122
222	0.88028	222	0.87994
221	0.881	221	0.8799
220	0.87793	220	0.87735
219	0.87643	219	0.87728
218	0.87764	218	0.87366
217	0.87524	217	0.8738
216	0.8744	216	0.8753
215	0.87241	215	0.86996
214	0.86652	214	0.87215
213	0.86741	213	0.86824
212	0.86139	212	0.86494
211	0.86531	211	0.85803
210	0.85998	210	0.85754
209	0.85751	209	0.85695
208	0.85861	208	0.84592
207	0.8552	207	0.84841
206	0.85062	206	0.84271
205	0.8453	205	0.84368
204	0.83638	204	0.83213
203	0.83692	203	0.83013
202	0.83109	202	0.82338
201	0.82683	201	0.81751
200	0.82796	200	0.81757

## Sheet: Fig. 4b
Fig. 4b
Pd/g-C3N4*		Pd/g-C3N4
Energy (eV)	(αhν)1/2	Energy (eV)	(αhν)1/2
1.55	0.4163	1.55	0.59268
1.55194	0.41712	1.55194	0.59356
1.55388	0.41657	1.55388	0.59542
1.55583	0.41748	1.55583	0.59514
1.55779	0.41894	1.55779	0.59509
1.55975	0.41978	1.55975	0.59546
1.56171	0.41984	1.56171	0.59631
1.56368	0.42038	1.56368	0.59706
1.56566	0.42099	1.56566	0.59881
1.56764	0.42147	1.56764	0.59841
1.56962	0.42221	1.56962	0.59671
1.57161	0.42266	1.57161	0.59764
1.5736	0.42413	1.5736	0.59974
1.5756	0.42416	1.5756	0.59984
1.57761	0.42687	1.57761	0.59977
1.57962	0.4248	1.57962	0.6009
1.58163	0.42596	1.58163	0.60024
1.58365	0.42765	1.58365	0.60049
1.58568	0.42659	1.58568	0.60175
1.58771	0.42891	1.58771	0.60325
1.58974	0.42934	1.58974	0.60241
1.59178	0.42908	1.59178	0.60325
1.59383	0.42939	1.59383	0.6053
1.59588	0.43107	1.59588	0.60495
1.59794	0.4314	1.59794	0.6047
1.6	0.43168	1.6	0.60543
1.60207	0.43177	1.60207	0.60702
1.60414	0.43173	1.60414	0.60736
1.60622	0.43324	1.60622	0.60683
1.6083	0.43576	1.6083	0.60708
1.61039	0.4343	1.61039	0.6096
1.61248	0.4349	1.61248	0.60842
1.61458	0.43675	1.61458	0.60969
1.61669	0.43725	1.61669	0.60894
1.6188	0.43721	1.6188	0.61021
1.62092	0.43852	1.62092	0.61209
1.62304	0.43906	1.62304	0.6115
1.62516	0.44094	1.62516	0.61221
1.6273	0.44151	1.6273	0.6132
1.62943	0.44134	1.62943	0.61284
1.63158	0.44192	1.63158	0.61459
1.63373	0.44139	1.63373	0.61453
1.63588	0.44397	1.63588	0.61552
1.63804	0.44439	1.63804	0.61663
1.64021	0.4447	1.64021	0.6148
1.64238	0.44523	1.64238	0.61631
1.64456	0.44561	1.64456	0.61717
1.64675	0.44619	1.64675	0.61803
1.64894	0.44689	1.64894	0.61783
1.65113	0.44711	1.65113	0.61809
1.65333	0.44848	1.65333	0.61856
1.65554	0.44876	1.65554	0.61838
1.65775	0.44939	1.65775	0.61955
1.65997	0.45103	1.65997	0.62051
1.6622	0.4506	1.6622	0.62044
1.66443	0.45231	1.66443	0.62246
1.66667	0.45237	1.66667	0.62262
1.66891	0.4542	1.66891	0.62285
1.67116	0.45478	1.67116	0.62284
1.67341	0.45553	1.67341	0.62416
1.67568	0.45583	1.67568	0.62306
1.67794	0.45517	1.67794	0.62451
1.68022	0.45681	1.68022	0.62474
1.6825	0.45761	1.6825	0.62638
1.68478	0.45903	1.68478	0.62746
1.68707	0.45885	1.68707	0.6278
1.68937	0.45949	1.68937	0.62746
1.69168	0.4606	1.69168	0.62763
1.69399	0.46189	1.69399	0.62911
1.69631	0.46243	1.69631	0.63011
1.69863	0.46264	1.69863	0.62973
1.70096	0.46422	1.70096	0.63106
1.7033	0.46412	1.7033	0.63114
1.70564	0.4658	1.70564	0.63096
1.70799	0.4653	1.70799	0.63184
1.71034	0.46722	1.71034	0.63264
1.71271	0.46746	1.71271	0.63363
1.71508	0.46893	1.71508	0.63387
1.71745	0.46864	1.71745	0.6345
1.71983	0.46965	1.71983	0.63498
1.72222	0.46991	1.72222	0.63584
1.72462	0.47175	1.72462	0.63692
1.72702	0.47202	1.72702	0.63771
1.72943	0.47262	1.72943	0.63735
1.73184	0.47467	1.73184	0.6384
1.73427	0.47335	1.73427	0.63876
1.73669	0.47501	1.73669	0.63944
1.73913	0.47657	1.73913	0.64036
1.74157	0.47673	1.74157	0.64029
1.74402	0.47772	1.74402	0.64174
1.74648	0.47804	1.74648	0.64248
1.74894	0.4795	1.74894	0.64274
1.75141	0.47945	1.75141	0.64376
1.75389	0.48066	1.75389	0.64407
1.75637	0.48138	1.75637	0.6456
1.75887	0.48211	1.75887	0.64512
1.76136	0.48286	1.76136	0.64667
1.76387	0.48356	1.76387	0.64778
1.76638	0.48447	1.76638	0.64705
1.7689	0.48526	1.7689	0.64833
1.77143	0.48662	1.77143	0.64862
1.77396	0.48736	1.77396	0.64989
1.7765	0.4885	1.7765	0.65051
1.77905	0.48921	1.77905	0.64995
1.78161	0.49039	1.78161	0.65157
1.78417	0.48997	1.78417	0.65098
1.78674	0.49146	1.78674	0.65322
1.78932	0.49383	1.78932	0.65385
1.79191	0.49344	1.79191	0.65401
1.7945	0.49428	1.7945	0.65428
1.7971	0.49532	1.7971	0.65591
1.79971	0.49499	1.79971	0.65604
1.80233	0.49636	1.80233	0.65658
1.80495	0.49851	1.80495	0.65697
1.80758	0.49838	1.80758	0.6581
1.81022	0.49962	1.81022	0.65942
1.81287	0.50067	1.81287	0.65917
1.81552	0.50112	1.81552	0.66062
1.81818	0.50181	1.81818	0.66074
1.82085	0.50324	1.82085	0.66103
1.82353	0.50423	1.82353	0.66195
1.82622	0.50486	1.82622	0.66347
1.82891	0.50606	1.82891	0.66418
1.83161	0.50653	1.83161	0.66496
1.83432	0.50729	1.83432	0.66576
1.83704	0.50811	1.83704	0.66526
1.83976	0.50898	1.83976	0.66673
1.8425	0.50917	1.8425	0.66747
1.84524	0.51095	1.84524	0.66814
1.84799	0.51114	1.84799	0.66811
1.85075	0.51327	1.85075	0.67055
1.85351	0.51411	1.85351	0.66987
1.85629	0.51455	1.85629	0.67083
1.85907	0.51605	1.85907	0.67176
1.86186	0.51651	1.86186	0.67213
1.86466	0.51839	1.86466	0.67267
1.86747	0.51933	1.86747	0.67406
1.87029	0.5201	1.87029	0.67482
1.87311	0.52022	1.87311	0.6754
1.87595	0.52158	1.87595	0.67589
1.87879	0.52295	1.87879	0.67672
1.88164	0.52401	1.88164	0.6776
1.8845	0.52523	1.8845	0.67894
1.88737	0.5259	1.88737	0.67934
1.89024	0.52758	1.89024	0.68005
1.89313	0.52817	1.89313	0.68068
1.89602	0.5293	1.89602	0.68152
1.89893	0.53007	1.89893	0.68201
1.90184	0.53101	1.90184	0.68349
1.90476	0.53168	1.90476	0.68327
1.90769	0.53329	1.90769	0.6844
1.91063	0.5341	1.91063	0.68559
1.91358	0.53541	1.91358	0.68666
1.91654	0.53644	1.91654	0.68686
1.9195	0.53726	1.9195	0.68812
1.92248	0.53803	1.92248	0.68898
1.92547	0.53936	1.92547	0.6891
1.92846	0.54062	1.92846	0.69062
1.93146	0.5412	1.93146	0.69119
1.93448	0.54242	1.93448	0.69188
1.9375	0.54288	1.9375	0.69263
1.94053	0.54475	1.94053	0.69447
1.94357	0.54566	1.94357	0.69425
1.94662	0.54737	1.94662	0.69549
1.94969	0.54783	1.94969	0.69732
1.95276	0.54923	1.95276	0.6967
1.95584	0.54977	1.95584	0.69779
1.95893	0.55131	1.95893	0.69848
1.96203	0.55231	1.96203	0.70028
1.96513	0.55399	1.96513	0.7009
1.96825	0.55377	1.96825	0.70216
1.97138	0.55677	1.97138	0.70226
1.97452	0.55732	1.97452	0.70329
1.97767	0.55852	1.97767	0.70457
1.98083	0.55958	1.98083	0.70475
1.984	0.56121	1.984	0.70592
1.98718	0.56157	1.98718	0.70678
1.99037	0.56367	1.99037	0.70776
1.99357	0.56439	1.99357	0.70859
1.99678	0.56573	1.99678	0.70963
2	0.56625	2	0.71094
2.00323	0.56765	2.00323	0.71102
2.00647	0.56882	2.00647	0.71222
2.00972	0.57011	2.00972	0.71355
2.01299	0.57205	2.01299	0.71427
2.01626	0.57248	2.01626	0.71509
2.01954	0.57426	2.01954	0.71653
2.02284	0.57476	2.02284	0.71726
2.02614	0.57631	2.02614	0.71871
2.02946	0.57753	2.02946	0.71873
2.03279	0.57895	2.03279	0.72047
2.03612	0.58051	2.03612	0.72093
2.03947	0.58119	2.03947	0.72189
2.04283	0.58381	2.04283	0.72317
2.0462	0.58441	2.0462	0.72435
2.04959	0.58597	2.04959	0.7258
2.05298	0.58688	2.05298	0.72622
2.05638	0.58842	2.05638	0.72715
2.0598	0.58998	2.0598	0.72772
2.06323	0.58962	2.06323	0.72955
2.06667	0.59256	2.06667	0.7301
2.07012	0.59384	2.07012	0.73186
2.07358	0.59479	2.07358	0.7324
2.07705	0.59689	2.07705	0.73359
2.08054	0.59771	2.08054	0.73465
2.08403	0.59941	2.08403	0.73543
2.08754	0.60098	2.08754	0.73599
2.09106	0.60197	2.09106	0.7378
2.09459	0.60432	2.09459	0.73832
2.09814	0.60486	2.09814	0.74004
2.10169	0.60701	2.10169	0.74081
2.10526	0.60862	2.10526	0.74161
2.10884	0.6097	2.10884	0.74309
2.11244	0.61166	2.11244	0.74412
2.11604	0.61253	2.11604	0.74547
2.11966	0.61407	2.11966	0.74696
2.12329	0.61589	2.12329	0.74809
2.12693	0.61722	2.12693	0.74904
2.13058	0.61844	2.13058	0.75037
2.13425	0.62032	2.13425	0.75159
2.13793	0.62247	2.13793	0.75254
2.14162	0.62319	2.14162	0.75378
2.14533	0.62531	2.14533	0.75485
2.14905	0.62749	2.14905	0.75626
2.15278	0.62826	2.15278	0.75776
2.15652	0.63021	2.15652	0.75875
2.16028	0.63144	2.16028	0.75968
2.16405	0.63264	2.16405	0.76012
2.16783	0.63517	2.16783	0.76155
2.17163	0.63735	2.17163	0.763
2.17544	0.63847	2.17544	0.76427
2.17926	0.64005	2.17926	0.76598
2.1831	0.64138	2.1831	0.76712
2.18695	0.64363	2.18695	0.76814
2.19081	0.64509	2.19081	0.76989
2.19469	0.64715	2.19469	0.77141
2.19858	0.6496	2.19858	0.77176
2.20249	0.65044	2.20249	0.77308
2.20641	0.65245	2.20641	0.7754
2.21034	0.65385	2.21034	0.77755
2.21429	0.65614	2.21429	0.77749
2.21825	0.65855	2.21825	0.77903
2.22222	0.65921	2.22222	0.78145
2.22621	0.66175	2.22621	0.78133
2.23022	0.66367	2.23022	0.78391
2.23423	0.66458	2.23423	0.78416
2.23827	0.66673	2.23827	0.78642
2.24231	0.66948	2.24231	0.78873
2.24638	0.67074	2.24638	0.78906
2.25045	0.67332	2.25045	0.79101
2.25455	0.67443	2.25455	0.79192
2.25865	0.67698	2.25865	0.79285
2.26277	0.67914	2.26277	0.79519
2.26691	0.68193	2.26691	0.79638
2.27106	0.68304	2.27106	0.79809
2.27523	0.68503	2.27523	0.79975
2.27941	0.68739	2.27941	0.80122
2.28361	0.6891	2.28361	0.80301
2.28782	0.69197	2.28782	0.80432
2.29205	0.6945	2.29205	0.80622
2.2963	0.69624	2.2963	0.80837
2.30056	0.69867	2.30056	0.80854
2.30483	0.70125	2.30483	0.81082
2.30912	0.70328	2.30912	0.81312
2.31343	0.70543	2.31343	0.8147
2.31776	0.70694	2.31776	0.81719
2.3221	0.71054	2.3221	0.81872
2.32645	0.71176	2.32645	0.82036
2.33083	0.71473	2.33083	0.82221
2.33522	0.71684	2.33522	0.82399
2.33962	0.71958	2.33962	0.8262
2.34405	0.72249	2.34405	0.8283
2.34848	0.72521	2.34848	0.82833
2.35294	0.7274	2.35294	0.83103
2.35741	0.7303	2.35741	0.8335
2.3619	0.73255	2.3619	0.83596
2.36641	0.73561	2.36641	0.83779
2.37094	0.73849	2.37094	0.83915
2.37548	0.74098	2.37548	0.84132
2.38004	0.74392	2.38004	0.8428
2.38462	0.74714	2.38462	0.84521
2.38921	0.74944	2.38921	0.84769
2.39382	0.753	2.39382	0.85053
2.39845	0.75553	2.39845	0.85273
2.4031	0.75904	2.4031	0.85409
2.40777	0.76111	2.40777	0.85614
2.41245	0.76507	2.41245	0.85894
2.41715	0.76768	2.41715	0.86036
2.42188	0.76969	2.42188	0.86272
2.42661	0.7733	2.42661	0.86488
2.43137	0.77615	2.43137	0.86789
2.43615	0.77957	2.43615	0.86927
2.44094	0.78381	2.44094	0.87326
2.44576	0.78641	2.44576	0.8752
2.45059	0.78953	2.45059	0.87838
2.45545	0.79309	2.45545	0.88032
2.46032	0.79604	2.46032	0.88305
2.46521	0.80033	2.46521	0.88448
2.47012	0.80366	2.47012	0.88796
2.47505	0.8061	2.47505	0.89012
2.48	0.80891	2.48	0.89331
2.48497	0.81339	2.48497	0.89476
2.48996	0.81818	2.48996	0.89809
2.49497	0.8213	2.49497	0.90174
2.5	0.82413	2.5	0.90377
2.50505	0.82868	2.50505	0.90684
2.51012	0.83195	2.51012	0.90941
2.51521	0.83588	2.51521	0.91187
2.52033	0.8394	2.52033	0.91549
2.52546	0.84404	2.52546	0.91796
2.53061	0.84697	2.53061	0.92063
2.53579	0.85077	2.53579	0.92469
2.54098	0.85525	2.54098	0.92683
2.5462	0.85935	2.5462	0.92936
2.55144	0.86389	2.55144	0.93302
2.5567	0.86739	2.5567	0.9357
2.56198	0.8727	2.56198	0.93967
2.56729	0.87666	2.56729	0.94263
2.57261	0.8805	2.57261	0.947
2.57796	0.88485	2.57796	0.94877
2.58333	0.88953	2.58333	0.95161
2.58873	0.89403	2.58873	0.95571
2.59414	0.89851	2.59414	0.96022
2.59958	0.90389	2.59958	0.96212
2.60504	0.90788	2.60504	0.96632
2.61053	0.91267	2.61053	0.96988
2.61603	0.91743	2.61603	0.97331
2.62156	0.92225	2.62156	0.97635
2.62712	0.92776	2.62712	0.97991
2.6327	0.93235	2.6327	0.9843
2.6383	0.93789	2.6383	0.98913
2.64392	0.94295	2.64392	0.99258
2.64957	0.94705	2.64957	0.99686
2.65525	0.95332	2.65525	0.99972
2.66094	0.95838	2.66094	1.00485
2.66667	0.9649	2.66667	1.00847
2.67241	0.97055	2.67241	1.01239
2.67819	0.97578	2.67819	1.01844
2.68398	0.98214	2.68398	1.0224
2.6898	0.98874	2.6898	1.02742
2.69565	0.99365	2.69565	1.03215
2.70153	1.0026	2.70153	1.03698
2.70742	1.00753	2.70742	1.04294
2.71335	1.01324	2.71335	1.04822
2.7193	1.02096	2.7193	1.05218
2.72527	1.02824	2.72527	1.05887
2.73128	1.03484	2.73128	1.06494
2.73731	1.0428	2.73731	1.07176
2.74336	1.0508	2.74336	1.07705
2.74945	1.05854	2.74945	1.08516
2.75556	1.06638	2.75556	1.09217
2.76169	1.07448	2.76169	1.09916
2.76786	1.0844	2.76786	1.10672
2.77405	1.09463	2.77405	1.1151
2.78027	1.10417	2.78027	1.1242
2.78652	1.11522	2.78652	1.1327
2.79279	1.12445	2.79279	1.14411
2.7991	1.13631	2.7991	1.15447
2.80543	1.14995	2.80543	1.16475
2.81179	1.16272	2.81179	1.17845
2.81818	1.17745	2.81818	1.19014
2.8246	1.19121	2.8246	1.20564
2.83105	1.20655	2.83105	1.22152
2.83753	1.22411	2.83753	1.2355
2.84404	1.24124	2.84404	1.25285
2.85057	1.2569	2.85057	1.26887
2.85714	1.27842	2.85714	1.28859
2.86374	1.29773	2.86374	1.3106
2.87037	1.32207	2.87037	1.33131
2.87703	1.34419	2.87703	1.35683
2.88372	1.36561	2.88372	1.38006
2.89044	1.39141	2.89044	1.40587
2.8972	1.41715	2.8972	1.43118
2.90398	1.44607	2.90398	1.45977
2.9108	1.47248	2.9108	1.48956
2.91765	1.50256	2.91765	1.51856
2.92453	1.5295	2.92453	1.55043
2.93144	1.5611	2.93144	1.58137
2.93839	1.58987	2.93839	1.61373
2.94537	1.62327	2.94537	1.6452
2.95238	1.65428	2.95238	1.67906
2.95943	1.68401	2.95943	1.71197
2.96651	1.71619	2.96651	1.74543
2.97362	1.74983	2.97362	1.78024
2.98077	1.78104	2.98077	1.81317
2.98795	1.81286	2.98795	1.84523
2.99517	1.84227	2.99517	1.88018
3.00242	1.87259	3.00242	1.91338
3.00971	1.90662	3.00971	1.94465
3.01703	1.93539	3.01703	1.97715
3.02439	1.96792	3.02439	2.00711
3.03178	1.99879	3.03178	2.03695
3.03922	2.0262	3.03922	2.06783
3.04668	2.05472	3.04668	2.09768
3.05419	2.08402	3.05419	2.12352
3.06173	2.11162	3.06173	2.15332
3.06931	2.13857	3.06931	2.17812
3.07692	2.1725	3.07692	2.20433
3.08458	2.19713	3.08458	2.22766
3.09227	2.22013	3.09227	2.25526
3.1	2.24498	3.1	2.2755
3.10777	2.27296	3.10777	2.29993
3.11558	2.2964	3.11558	2.32211
3.12343	2.31733	3.12343	2.34212
3.13131	2.33991	3.13131	2.35987
3.13924	2.36219	3.13924	2.38092
3.14721	2.38613	3.14721	2.40393
3.15522	2.40634	3.15522	2.41892
3.16327	2.42365	3.16327	2.43967
3.17136	2.44415	3.17136	2.46112
3.17949	2.46456	3.17949	2.47289
3.18766	2.48042	3.18766	2.49114
3.19588	2.49551	3.19588	2.50363
3.20413	2.51007	3.20413	2.50946
3.21244	2.52249	3.21244	2.52872
3.22078	2.53551	3.22078	2.54403
3.22917	2.54613	3.22917	2.54802
3.2376	2.55935	3.2376	2.56189
3.24607	2.57388	3.24607	2.57692
3.25459	2.57714	3.25459	2.58527
3.26316	2.58848	3.26316	2.59285
3.27177	2.59935	3.27177	2.60593
3.28042	2.61211	3.28042	2.61573
3.28912	2.62323	3.28912	2.62294
3.29787	2.6363	3.29787	2.63396
3.30667	2.64713	3.30667	2.64337
3.31551	2.66082	3.31551	2.65594
3.3244	2.66727	3.3244	2.66461
3.33333	2.68208	3.33333	2.675
3.34232	2.6855	3.34232	2.69294
3.35135	2.69754	3.35135	2.69351
3.36043	2.71454	3.36043	2.70673
3.36957	2.7243	3.36957	2.71422
3.37875	2.73232	3.37875	2.72174
3.38798	2.74415	3.38798	2.7318
3.39726	2.75036	3.39726	2.74462
3.40659	2.7617	3.40659	2.74891
3.41598	2.76324	3.41598	2.7539
3.42541	2.77859	3.42541	2.76258
3.4349	2.78478	3.4349	2.77086
3.44444	2.79721	3.44444	2.77916
3.45404	2.81216	3.45404	2.78623
3.46369	2.813	3.46369	2.79636
3.47339	2.82137	3.47339	2.80309
3.48315	2.83676	3.48315	2.81631
3.49296	2.84528	3.49296	2.81567
3.50282	2.85419	3.50282	2.82902
3.51275	2.86968	3.51275	2.837
3.52273	2.87697	3.52273	2.84966
3.53276	2.88685	3.53276	2.86286
3.54286	2.90275	3.54286	2.86094
3.55301	2.90903	3.55301	2.88435
3.56322	2.92583	3.56322	2.888
3.57349	2.92923	3.57349	2.88777
3.58382	2.95667	3.58382	2.87731
3.5942	2.93988	3.5942	2.89068
3.60465	2.96408	3.60465	2.89372
3.61516	2.9651	3.61516	2.92589
3.62573	3.00418	3.62573	2.93134
3.63636	3.0057	3.63636	2.92192
3.64706	3.00391	3.64706	2.95622
3.65782	3.02713	3.65782	2.9582
3.66864	3.05277	3.66864	2.97709
3.67953	3.05561	3.67953	2.98695
3.69048	3.06463	3.69048	2.98214
3.70149	3.0764	3.70149	2.9914
3.71257	3.09608	3.71257	3.00298
3.72372	3.08795	3.72372	3.00061
3.73494	3.10413	3.73494	3.00013
3.74622	3.10527	3.74622	3.03294
3.75758	3.1351	3.75758	3.03041
3.769	3.13351	3.769	3.03186
3.78049	3.13135	3.78049	3.04849
3.79205	3.15817	3.79205	3.05266
3.80368	3.13782	3.80368	3.05864
3.81538	3.14247	3.81538	3.05699
3.82716	3.18131	3.82716	3.06411
3.83901	3.1785	3.83901	3.07403
3.85093	3.18845	3.85093	3.10075
3.86293	3.18142	3.86293	3.09272
3.875	3.19446	3.875	3.08999
3.88715	3.20079	3.88715	3.0835
3.89937	3.2166	3.89937	3.10959
3.91167	3.21917	3.91167	3.10852
3.92405	3.22837	3.92405	3.12189
3.93651	3.25631	3.93651	3.13619
3.94904	3.26213	3.94904	3.14081
3.96166	3.27626	3.96166	3.14631
3.97436	3.26726	3.97436	3.17161
3.98714	3.27694	3.98714	3.15815
4	3.29737	4	3.18959
4.01294	3.30199	4.01294	3.19166
4.02597	3.3104	4.02597	3.19951
4.03909	3.32037	4.03909	3.22229
4.05229	3.33457	4.05229	3.22239
4.06557	3.33278	4.06557	3.22474
4.07895	3.36759	4.07895	3.255
4.09241	3.35844	4.09241	3.26197
4.10596	3.36651	4.10596	3.27452
4.1196	3.39759	4.1196	3.26705
4.13333	3.38578	4.13333	3.29175
4.14716	3.38881	4.14716	3.30551
4.16107	3.41929	4.16107	3.3171
4.17508	3.41568	4.17508	3.32727
4.18919	3.42607	4.18919	3.34287
4.20339	3.42792	4.20339	3.34491
4.21769	3.44231	4.21769	3.3569
4.23208	3.43798	4.23208	3.36191
4.24658	3.45175	4.24658	3.37521
4.26117	3.47353	4.26117	3.39822
4.27586	3.46656	4.27586	3.39528
4.29066	3.48966	4.29066	3.40638
4.30556	3.48758	4.30556	3.40427
4.32056	3.48942	4.32056	3.4148
4.33566	3.49113	4.33566	3.42552
4.35088	3.50901	4.35088	3.47462
4.3662	3.52453	4.3662	3.4527
4.38163	3.54056	4.38163	3.47243
4.39716	3.53715	4.39716	3.45693
4.41281	3.53707	4.41281	3.48917
4.42857	3.56325	4.42857	3.49391
4.44444	3.55848	4.44444	3.5254
4.46043	3.57951	4.46043	3.52329
4.47653	3.61281	4.47653	3.53601
4.49275	3.61369	4.49275	3.55375
4.50909	3.62062	4.50909	3.56263
4.52555	3.63416	4.52555	3.57481
4.54212	3.65504	4.54212	3.57867
4.55882	3.66081	4.55882	3.60558
4.57565	3.6602	4.57565	3.59569
4.59259	3.69514	4.59259	3.62317
4.60967	3.70957	4.60967	3.62468
4.62687	3.71318	4.62687	3.65163
4.64419	3.73003	4.64419	3.66087
4.66165	3.73416	4.66165	3.69542
4.67925	3.76152	4.67925	3.6889
4.69697	3.75558	4.69697	3.70073
4.71483	3.76477	4.71483	3.71311
4.73282	3.79081	4.73282	3.7179
4.75096	3.79795	4.75096	3.72519
4.76923	3.80316	4.76923	3.73833
4.78764	3.79702	4.78764	3.76052
4.8062	3.80839	4.8062	3.76279
4.8249	3.83467	4.8249	3.75491
4.84375	3.83274	4.84375	3.78061
4.86275	3.8553	4.86275	3.78341
4.88189	3.85587	4.88189	3.80951
4.90119	3.85985	4.90119	3.81222
4.92063	3.88401	4.92063	3.82521
4.94024	3.90112	4.94024	3.84805
4.96	3.88876	4.96	3.85099
4.97992	3.92097	4.97992	3.86882
5	3.93167	5	3.86494
5.02024	3.93448	5.02024	3.87332
5.04065	3.94174	5.04065	3.89611
5.06122	3.95552	5.06122	3.91931
5.08197	3.95796	5.08197	3.91675
5.10288	3.98277	5.10288	3.92301
5.12397	3.97836	5.12397	3.94674
5.14523	3.99114	5.14523	3.95734
5.16667	3.99546	5.16667	3.94524
5.18828	4.00556	5.18828	3.96821
5.21008	3.99014	5.21008	3.97093
5.23207	4.01174	5.23207	3.97373
5.25424	3.98768	5.25424	3.96011
5.2766	3.99622	5.2766	3.95293
5.29915	4.00151	5.29915	3.96255
5.32189	4.01525	5.32189	3.96974
5.34483	3.98727	5.34483	3.9647
5.36797	3.9969	5.36797	3.97194
5.3913	3.99054	5.3913	3.98221
5.41485	3.9894	5.41485	3.97802
5.4386	3.97177	5.4386	3.97813
5.46256	3.99974	5.46256	3.97698
5.48673	3.9839	5.48673	3.98174
5.51111	3.98875	5.51111	3.96622
5.53571	3.97879	5.53571	3.99182
5.56054	3.99434	5.56054	4.00168
5.58559	3.99568	5.58559	3.99767
5.61086	4.00443	5.61086	4.01102
5.63636	3.99817	5.63636	4.00167
5.6621	4.00686	5.6621	4.00178
5.68807	3.99423	5.68807	4.01825
5.71429	4.00427	5.71429	4.01295
5.74074	4.0226	5.74074	4.01718
5.76744	3.9996	5.76744	4.01444
5.79439	4.02223	5.79439	3.98818
5.8216	4.00794	5.8216	4.0029
5.84906	3.99737	5.84906	3.97587
5.87678	3.965	5.87678	4.00906
5.90476	3.97147	5.90476	3.9862
5.93301	3.97738	5.93301	3.98077
5.96154	3.92023	5.96154	3.997
5.99034	3.94472	5.99034	3.98588
6.01942	3.91989	6.01942	3.96772
6.04878	3.93525	6.04878	3.94509
6.07843	3.87527	6.07843	3.90078
6.10837	3.87278	6.10837	3.91365
6.13861	3.84179	6.13861	3.8881
6.16915	3.8162	6.16915	3.87208
6.2	3.82608	6.2	3.88858
