# Supplementary material for: Coupling photocatalytic water oxidation with reductive transformations of organic molecules
Source: Nat Commun. 2022 Oct 19;13:6186. doi: 10.1038/s41467-022-33778-9 (PMC9581948; doi:10.1038/s41467-022-33778-9)
Supplement: Supplementary file 2 — Source Data [file 41467_2022_33778_MOESM2_ESM.zip › Source Data/Source data of Supplementary Information/Supplementary Fig. 5.xlsx]

## Sheet: Fig. 5a
Fig. 5a
1000HZ		2000HZ		3000HZ
Potential (V) vs. SCE	1/C2 (109 F-2 cm-4)	Potential (V) vs. SCE	1/C2 (109 F-2 cm-4)	Potential (V) vs. SCE	1/C2 (109 F-2 cm-4)
0.42465	3185100000	0.42465	5634800000	0.42465	7162700000
0.44472	3157400000	0.44472	5649400000	0.44472	7182200000
0.46478	3150700000	0.46478	5692200000	0.46478	7226900000
0.48485	3147100000	0.48485	5729100000	0.48485	7297400000
0.50491	3153800000	0.50491	5783800000	0.50491	7357500000
0.52498	3165600000	0.52498	5811500000	0.52498	7419600000
0.54504	3171900000	0.54504	5862500000	0.54504	7479100000
0.56511	3192900000	0.56511	5900000000	0.56511	7531200000
0.58517	3215500000	0.58517	5980700000	0.58517	7607200000
0.60524	3239200000	0.60524	6049200000	0.60524	7682300000
0.62531	3281300000	0.62531	6130200000	0.62531	7757200000
0.64537	3332800000	0.64537	6217500000	0.64537	7852100000
0.66544	3383700000	0.66544	6297700000	0.66544	7951400000
0.6855	3444600000	0.6855	6364800000	0.6855	8026500000
0.70557	3492500000	0.70557	6442600000	0.70557	8103600000
0.72563	3549400000	0.72563	6507300000	0.72563	8167200000
0.7457	3605500000	0.7457	6563200000	0.7457	8225100000
0.76576	3644500000	0.76576	6614200000	0.76576	8285700000
0.78583	3691600000	0.78583	6674800000	0.78583	8345700000
0.80589	3721100000	0.80589	6718500000	0.80589	8400700000
0.82596	3751700000	0.82596	6755300000	0.82596	8461600000
0.84602	3770500000	0.84602	6792500000	0.84602	8518600000
0.86609	3786700000	0.86609	6814700000	0.86609	8546600000
0.88615	3821900000	0.88615	6845300000	0.88615	8594600000
0.90622	3844000000	0.90622	6877500000	0.90622	8641300000
0.92628	3856400000	0.92628	6898100000	0.92628	8651400000
0.94635	3877200000	0.94635	6917600000	0.94635	8700200000
0.96642	3890200000	0.96642	6941900000	0.96642	8720500000
0.98648	3912900000	0.98648	6952300000	0.98648	8718000000
1.0065	3927000000	1.0065	6976000000	1.0065	8743500000

## Sheet: Fig. 5b
Fig. 5b
1000HZ		2000HZ		3000HZ
Potential (V) vs. SCE	1/C2 (109 F-2 cm-4)	Potential (V) vs. SCE	1/C2 (109 F-2 cm-4)	Potential (V) vs. SCE	1/C2 (109 F-2 cm-4)
0.224	1947100000	0.224	3308800000	0.224	4368900000
0.24406	1977700000	0.24406	3350000000	0.24406	4416900000
0.26413	1998000000	0.26413	3386100000	0.26413	4461800000
0.28419	2018900000	0.28419	3411800000	0.28419	4510400000
0.30426	2039000000	0.30426	3447100000	0.30426	4542300000
0.32433	2055600000	0.32433	3481700000	0.32433	4606000000
0.34439	2076400000	0.34439	3519700000	0.34439	4657900000
0.36446	2092200000	0.36446	3556700000	0.36446	4708000000
0.38452	2108400000	0.38452	3597400000	0.38452	4759700000
0.40459	2129400000	0.40459	3639400000	0.40459	4804700000
0.42465	2149400000	0.42465	3680700000	0.42465	4861200000
0.44472	2170700000	0.44472	3716700000	0.44472	4906700000
0.46478	2194200000	0.46478	3768500000	0.46478	4960500000
0.48485	2217300000	0.48485	3816800000	0.48485	5018500000
0.50491	2250900000	0.50491	3856500000	0.50491	5067100000
0.52498	2276900000	0.52498	3908700000	0.52498	5136600000
0.54504	2305100000	0.54504	3949000000	0.54504	5189900000
0.56511	2337900000	0.56511	3994700000	0.56511	5248400000
0.58517	2365800000	0.58517	4045600000	0.58517	5313000000
0.60524	2390300000	0.60524	4100300000	0.60524	5368100000
0.62531	2406100000	0.62531	4151700000	0.62531	5434200000
0.64537	2427200000	0.64537	4184700000	0.64537	5491900000
0.66544	2444900000	0.66544	4231900000	0.66544	5549700000
0.6855	2457700000	0.6855	4263200000	0.6855	5595700000
0.70557	2475100000	0.70557	4300300000	0.70557	5636100000
0.72563	2486700000	0.72563	4332900000	0.72563	5683000000
0.7457	2491700000	0.7457	4352800000	0.7457	5707300000
0.76576	2493200000	0.76576	4359300000	0.76576	5734000000
0.78583	2495600000	0.78583	4362400000	0.78583	5740100000
