# Supplementary material for: Coupling photocatalytic water oxidation with reductive transformations of organic molecules
Source: Nat Commun. 2022 Oct 19;13:6186. doi: 10.1038/s41467-022-33778-9 (PMC9581948; doi:10.1038/s41467-022-33778-9)
Supplement: Supplementary file 2 — Source Data [file 41467_2022_33778_MOESM2_ESM.zip › Source Data/Source data of Supplementary Information/Supplementary Fig. 6.xlsx]

## Sheet: Fig. 6a
Fig. 6a
B.E. (eV)	Raw intensity	Peak sum	Background	Peak 1	Peak 2	Peak 3	Peak 4
347.08	14017.9	14045.1	14015.9	14022.6	14015.9	14026.8	14027.5
346.98	14284.6	14045.7	14013.9	14022.7	14013.9	14025.1	14025.6
346.88	13795.3	14045.6	14010.7	14022.1	14010.7	14022.3	14022.6
346.78	13981.3	14048.5	14009.6	14024.4	14009.6	14021.6	14021.8
346.68	14066.2	14051.3	14007.8	14026.7	14007.8	14020.1	14020.1
346.58	13871.8	14054.9	14005.5	14029.7	14005.5	14018.2	14018.1
346.48	14026.5	14060.7	14004.1	14034.8	14004.1	14017.2	14016.9
346.38	14184.9	14067.3	14002	14040.8	14002	14015.5	14015
346.28	14063	14075.1	13999.2	14047.9	13999.2	14013.2	14012.5
346.18	14271	14085.8	13996.9	14057.8	13996.9	14011.4	14010.4
346.08	14077.9	14098.1	13993.7	14069.4	13993.7	14008.7	14007.4
345.98	14044.9	14114.4	13991.4	14084.9	13991.4	14006.8	14005.3
345.88	14192.4	14134.5	13989.1	14104.2	13989.1	14005.2	14003.3
345.78	14140.7	14158.2	13986.2	14127	13986.2	14002.9	14000.7
345.68	14290.2	14186.9	13983.5	14154.9	13983.5	14000.8	13998.3
345.58	13903.8	14220.5	13980.2	14187.5	13980.2	13998.1	13995.2
345.48	13934.1	14262	13978.5	14228.1	13978.5	13997.1	13993.9
345.38	14224.5	14310.4	13976.7	14275.4	13976.7	13996	13992.4
345.28	14261.2	14365.3	13973.6	14329.3	13973.6	13993.7	13989.6
345.18	14339.8	14428.7	13970.4	14391.6	13970.4	13991.3	13986.6
345.08	14127.6	14501.2	13966.8	14462.9	13966.8	13988.5	13983.3
344.98	14388	14584.9	13964	14545.3	13964	13986.7	13980.9
344.88	14546.7	14678.4	13960.2	14637.4	13960.2	13983.9	13977.4
344.78	14652.4	14782.8	13955.6	14740.5	13955.6	13980.3	13973.2
344.68	14736.4	14899.1	13950.5	14855.3	13950.5	13976.4	13968.5
344.58	14762.3	15027.8	13945.1	14982.4	13945.1	13972.1	13963.4
344.48	15224.8	15169.3	13939.5	15122.2	13939.5	13967.8	13958.2
344.38	15216.4	15322.1	13931.8	15273.3	13931.8	13961.5	13951
344.28	15536.8	15488.1	13924.2	15437.4	13924.2	13955.4	13943.7
344.18	16052.4	15665.6	13915.1	15612.9	13915.1	13947.9	13935.1
344.08	16213.3	15853.2	13903.7	15798.3	13903.7	13938.2	13924.1
343.98	16082	16051.5	13891.6	15994.3	13891.6	13927.9	13912.4
343.88	16529.1	16260.9	13879.9	16201.3	13879.9	13918.3	13901.3
343.78	16455.7	16477.4	13866.3	16415.1	13866.3	13906.8	13888.1
343.68	16934.1	16701.5	13852.9	16636.3	13852.9	13895.8	13875.2
343.58	17156.3	16929	13837.4	16860.7	13837.4	13882.8	13860.2
343.48	17407.9	17158.5	13820.8	17086.9	13820.8	13869	13844.1
343.38	17613.6	17387.7	13803	17312.5	13803.1	13854.3	13826.9
343.28	18001.9	17614.1	13784.3	17534.9	13784.3	13838.9	13808.8
343.18	17894.2	17834	13763.7	17750.5	13763.8	13822	13788.8
343.08	17994.6	18046.8	13743.6	17958.5	13743.7	13806	13769.3
342.98	18526.7	18248.4	13722.9	18154.9	13723.1	13789.8	13749.3
342.88	18698.4	18434.4	13699.8	18335.1	13700.1	13771.7	13726.8
342.78	19068.5	18603.4	13675.8	18497.6	13676.2	13753.4	13703.5
342.68	18957.5	18752	13650.1	18638.8	13650.7	13734.2	13678.5
342.58	18635.9	18880.1	13624.8	18758.5	13625.6	13716.3	13654
342.48	18728.4	18986.8	13600.7	18855	13602	13701.3	13630.7
342.38	18992.7	19069.3	13576.2	18925	13577.9	13687.9	13607
342.28	19267.9	19126.7	13550.4	18966.1	13552.8	13677	13582
342.18	18886.4	19160.3	13523.3	18977.2	13526.5	13670.6	13555.8
342.08	18865.6	19176.4	13497.7	18960.4	13502.1	13675.8	13531.1
341.98	19050.6	19179.6	13472.1	18914.2	13478.1	13697.1	13506.5
341.88	19116.4	19179.4	13445.6	18837.9	13453.6	13743.6	13481
341.78	18691.3	19191.4	13418.6	18732.9	13429.4	13829.9	13455.1
341.68	18784.8	19238.9	13393.5	18602.5	13407.8	13978	13431
341.58	19357.9	19346.8	13367.8	18446.2	13386.7	14210.8	13406.5
341.48	19695.8	19545.6	13339.5	18263.9	13364.2	14556.5	13379.3
341.38	20145	19871.7	13309.5	18058.9	13341.8	15049	13350.6
341.28	20291.9	20358.7	13277.5	17833.3	13319.2	15718.6	13319.9
341.18	21224	21033.8	13244.6	17591.3	13298.4	16589.6	13288.4
341.08	21930.4	21904	13207.6	17332.2	13276.3	17665.4	13252.8
340.98	22894.5	22957.7	13167.2	17060.3	13254.6	18930.6	13213.9
340.88	24299.7	24153.2	13122.5	16777	13232.8	20340	13170.8
340.78	25176.7	25416.2	13071.3	16483.5	13209.9	21815.6	13121.3
340.68	26899.6	26648.6	13016.1	16184.9	13188.9	23255.4	13067.9
340.58	28162.8	27725.4	12953.1	15879.9	13167.2	24530.9	13006.7
340.48	28690	28520.1	12884.3	15573.1	13148	25512	12939.8
340.38	29195.6	28920.5	12812.8	15269.6	13135.6	26083.2	12870.3
340.28	28694.5	28848.2	12738.8	14971.5	13131.5	26163.1	12798.5
340.18	28055.9	28290.3	12666.6	14684.8	13141.3	25735.5	12728.7
340.08	27196.4	27296.7	12597	14411.4	13167.2	24847.7	12661.5
339.98	25433.5	25970.9	12530.8	14153.3	13211.5	23600.8	12597.8
339.88	23915.2	24445.4	12472.1	13915.1	13279.6	22125.2	12541.9
339.78	22719.4	22852.2	12419.8	13696.2	13371.8	20551.1	12492.5
339.68	21096.4	21309.2	12372.5	13495.5	13487.9	18995.1	12448.3
339.58	20014.9	19912.7	12332.2	13314.9	13630.8	17552.5	12411.2
339.48	18905.8	18724.8	12296.4	13151.7	13798.8	16284.7	12378.9
339.38	17850.5	17777.9	12265.4	13005.8	13992.8	15223.9	12351.6
339.28	17289.7	17077.7	12238.8	12876.3	14212.6	14376.3	12329
339.18	16735.8	16606.9	12214.6	12760.5	14455.8	13725.4	12309.1
339.08	16353.8	16337.2	12192.8	12657.7	14721.7	13244.3	12291.8
338.98	16155	16233.6	12172.5	12566.4	15008.2	12900.1	12276.4
338.88	16262.7	16260.6	12153	12484.9	15313	12659.5	12262.2
338.78	16074.2	16385.4	12132.9	12411.1	15632.3	12492.9	12247.8
338.68	16207.8	16582.4	12113.6	12345.4	15964.7	12378.5	12234.6
338.58	16484.9	16828.8	12093.6	12285.8	16305.2	12297.3	12221.2
338.48	16717.9	17107	12072.3	12230.8	16649.4	12236.5	12207.1
338.38	17246.7	17404	12049.9	12179.9	16993.3	12188	12192.5
338.28	17629.2	17708	12025	12131.1	17330.8	12145.1	12176.1
338.18	18351.9	18010.7	11998.4	12084.4	17657.4	12105.3	12158.7
338.08	18261.9	18303.3	11968.5	12037.9	17966.7	12065.2	12138.9
337.98	18577.4	18582.4	11938.8	11994.5	18256.7	12027.2	12120.4
337.88	18930	18840.6	11907.6	11952.1	18520.9	11989	12101.4
337.78	19329	19071.9	11874.8	11910.1	18754	11950	12082
337.68	19441.8	19271.3	11840	11867.9	18951.3	11909.9	12062.2
337.58	19415.9	19435.7	11804.6	11826.5	19109.8	11869.6	12043.5
337.48	19712.7	19562.4	11769.1	11786.2	19226.8	11829.9	12026.9
337.38	19623.9	19647.5	11732.2	11745.5	19298	11789	12011.6
337.28	19510.1	19691.3	11695.5	11705.8	19323.1	11748.8	12000.1
337.18	19657.2	19694	11659.2	11667.1	19301.1	11709.2	11994.2
337.08	19274.4	19656.5	11622	11628.1	19230.5	11669.1	11994.9
336.98	19250.3	19585.5	11586.4	11591	19114.4	11630.8	12008.5
336.88	19095.2	19486.7	11550.7	11554.2	18952.6	11592.6	12039.4
336.78	19370.7	19372	11515.5	11518.2	18748	11555.2	12097.3
336.68	19084.7	19255.8	11479	11481	18501.8	11516.5	12193.6
336.58	19164.3	19163.1	11443.6	11445	18220.2	11479.2	12349.5
336.48	19364.4	19121.4	11407.6	11408.7	17906	11441.4	12588.2
336.38	19453.4	19166.2	11370.7	11371.5	17563.3	11402.8	12940.6
336.28	19818.1	19340.1	11333.1	11333.7	17197.6	11363.7	13444.5
336.18	19769.7	19687.6	11293.9	11294.3	16812.8	11323	14139
336.08	20378.3	20255	11254.6	11254.9	16416.1	11282.4	15065.4
335.98	21483.4	21076.7	11212.5	11212.7	16009.6	11239.1	16252.8
335.88	22306.1	22173.3	11165.4	11165.5	15595.9	11190.8	17717.2
335.78	23801.1	23545.4	11114.4	11114.5	15180.9	11138.7	19454.5
335.68	25942.6	25158.8	11056.6	11056.7	14765.6	11079.9	21426.4
335.58	27119.5	26944.2	10989.2	10989.2	14351.1	11011.5	23560
335.48	28816.5	28801.8	10916.3	10916.3	13944.6	10937.7	25752
335.38	31197.8	30592.1	10835.6	10835.6	13546.4	10856.2	27860.7
335.28	32962.9	32145.8	10744.1	10744.1	13155.5	10763.9	29714.7
335.18	33632.6	33286.8	10644.5	10644.5	12776.1	10663.5	31136.1
335.08	34686.4	33853.7	10541.4	10541.4	12414	10559.7	31962.8
334.98	33975.8	33729.5	10433.3	10433.3	12068.1	10450.9	32077.1
334.88	33226.2	32892.6	10327.8	10327.8	11746.1	10344.8	31457.3
334.78	30889.5	31409.8	10225.2	10225.2	11447.9	10241.6	30170.6
334.68	28698.3	29428.8	10132.3	10132.3	11180	10148.2	28365.4
334.58	26589.2	27124.6	10048.7	10048.7	10940.7	10064	26217.3
334.48	23567.8	24674.1	9974.04	9974.04	10728.8	9988.8	23904.6
334.38	21363.2	22236.9	9912.29	9912.29	10546.9	9926.56	21588
334.28	19351.5	19936.5	9859.95	9859.95	10390.2	9873.77	19392.5
334.18	17376.2	17862.9	9816.24	9816.24	10256.5	9829.6	17409.3
334.08	16169.7	16070.3	9781.01	9781.01	10144.3	9793.95	15694.1
333.98	14498.4	14576.8	9750.93	9750.93	10048.9	9763.47	14266.3
333.88	13551.7	13377.4	9728.06	9728.06	9970.87	9740.22	13122.4
333.78	12459.2	12443.6	9709.25	9709.25	9905.89	9721.05	12235.2
333.68	12244.9	11738.9	9695.17	9695.17	9853.42	9706.61	11569.2
333.58	11400.5	11217.7	9681.96	9681.96	9808.52	9693.07	11080.1
333.48	11005.2	10842.6	9672.41	9672.41	9773	9683.19	10731.2
333.38	10777.7	10575.4	9664.55	9664.55	9744	9675.03	10485.5
333.28	10587.8	10385.8	9657.65	9657.65	9720.01	9667.84	10313.3
333.18	10423.4	10250.8	9651.57	9651.57	9700.21	9661.47	10192.2
333.08	10379.3	10153	9646.17	9646.17	9683.88	9655.81	10105.7
332.98	10230.6	10080.1	9640.95	9640.95	9669.99	9650.32	10041.7
332.88	10104.4	10024.4	9636.36	9636.36	9658.59	9645.48	9992.99
332.78	9972.13	9980.2	9632.3	9632.3	9649.21	9641.19	9954.41
332.68	9808.12	9944.25	9628.81	9628.81	9641.59	9637.46	9922.82
332.58	9797.44	9914.42	9626.02	9626.02	9635.62	9634.45	9896.38
332.48	9920.14	9888.61	9623.27	9623.27	9630.44	9631.49	9873.22
332.38	9729.19	9865.31	9619.96	9619.96	9625.28	9627.98	9851.97
332.28	9770.77	9845.26	9617.48	9617.48	9621.4	9625.3	9833.52
332.18	9748.86	9827	9614.81	9614.81	9617.68	9622.44	9816.5
332.08	9541.53	9810.5	9612.22	9612.22	9614.31	9619.66	9800.96
331.98	9511.08	9796.31	9610.53	9610.53	9612.04	9617.8	9787.53
331.88	9696.11	9783.46	9608.97	9608.97	9610.06	9616.06	9775.27
331.78	9536.8	9770.84	9606.58	9606.58	9607.36	9613.52	9763.13
331.68	9491.97	9759.82	9604.89	9604.89	9605.44	9611.66	9752.5
331.58	9703.62	9749.8	9603.39	9603.39	9603.78	9610	9742.79
331.48	9423.14	9739.55	9600.95	9600.95	9601.22	9607.42	9732.81
331.38	9432.03	9731.15	9599.73	9599.73	9599.92	9606.05	9724.64
331.28	9669.02	9723.27	9598.47	9598.47	9598.6	9604.65	9716.95
331.18	9570.48	9714.84	9596.15	9596.15	9596.25	9602.21	9708.69
331.08	9421.43	9707.28	9594.27	9594.27	9594.33	9600.19	9701.29
330.98	9521.45	9700.77	9593.03	9593.03	9593.07	9598.83	9694.93
330.88	9596.21	9694.18	9591.34	9591.34	9591.37	9597.02	9688.48
330.78	9616.44	9687.6	9589.32	9589.32	9589.34	9594.88	9682.02
330.68	9375.96	9681.21	9587.2	9587.2	9587.21	9592.64	9675.75
330.58	9682.56	9676.15	9586.13	9586.13	9586.14	9591.46	9670.81
330.48	9547.44	9669.99	9583.71	9583.71	9583.71	9588.93	9664.75
330.38	9416.36	9664.64	9581.86	9581.86	9581.87	9586.99	9659.51
330.28	9277.73	9660.07	9580.59	9580.59	9580.59	9585.61	9655.05
330.18	9384.21	9656.3	9579.92	9579.92	9579.93	9584.84	9651.38
330.08	9416.89	9652.24	9578.78	9578.78	9578.78	9583.61	9647.41
329.98	9475.83	9648.2	9577.5	9577.5	9577.5	9582.23	9643.46
329.88	9235.49	9644.04	9575.94	9575.94	9575.94	9580.58	9639.4
329.78	9442.55	9641.08	9575.44	9575.44	9575.44	9579.99	9636.53
329.68	9684.32	9637.34	9574.02	9574.02	9574.02	9578.49	9632.87
329.58	9789.07	9632.65	9571.54	9571.54	9571.54	9575.92	9628.26
329.48	9499.93	9627.61	9568.58	9568.58	9568.58	9572.89	9623.3
329.38	9514.77	9623.93	9566.88	9566.88	9566.88	9571.11	9619.7
329.28	9452.18	9620.27	9565.11	9565.11	9565.11	9569.26	9616.12
329.18	9508.98	9616.98	9563.61	9563.61	9563.61	9567.69	9612.9
329.08	9561.85	9613.52	9561.85	9561.85	9561.85	9565.85	9609.51

## Sheet: Fig. 6b
Fig. 6b
B.E. (eV)	Raw intensity	Peak sum	Background	Peak 1	Peak 2	Peak 3	Peak 4
347.08	10386	10407.5	10387	10398.2	10395.9	10387	10387.4
346.98	10390.4	10409.1	10388	10399.5	10397	10388	10388.6
346.88	10435.9	10410.8	10389	10400.9	10398.1	10389	10389.8
346.78	10396.1	10412.3	10389.7	10401.9	10399	10389.7	10390.8
346.68	10484.2	10414.2	10390.7	10403.3	10400.1	10390.7	10392.2
346.58	10204.3	10415.8	10391.1	10404.1	10400.7	10391.1	10393.1
346.48	10169.1	10419.2	10393.2	10406.6	10403	10393.2	10396
346.38	10469.4	10423.1	10395.6	10409.4	10405.5	10395.6	10399.3
346.28	10471.6	10425.5	10396.1	10410.4	10406.3	10396.1	10401.1
346.18	10519.7	10428.3	10396.7	10411.5	10407	10396.7	10403.2
346.08	10364.6	10431.3	10396.9	10412.2	10407.5	10396.9	10405.5
345.98	10486.6	10435.8	10398.1	10413.9	10408.8	10398.1	10409.3
345.88	10713.9	10440.3	10398.6	10415	10409.5	10398.6	10413.1
345.78	10287.9	10444.4	10397.7	10414.6	10408.8	10397.7	10416.4
345.68	10427.2	10452.1	10399.4	10416.9	10410.7	10399.4	10423.3
345.58	10327.6	10460.3	10400.2	10418.4	10411.7	10400.2	10430.6
345.48	10368.7	10470.6	10401.6	10420.5	10413.4	10401.6	10440
345.38	10443.9	10482.5	10402.8	10422.4	10414.8	10402.8	10450.9
345.28	10591.4	10496	10403.6	10424	10415.8	10403.6	10463.4
345.18	10529.2	10511.1	10403.5	10424.6	10415.9	10403.5	10477.5
345.08	10321.7	10529.3	10403.7	10425.7	10416.4	10403.7	10494.6
344.98	10454.5	10552	10405.2	10428.1	10418.1	10405.2	10516.1
344.88	10328.6	10577.5	10405.9	10429.8	10419.1	10405.9	10540.4
344.78	10504.1	10607.6	10407.4	10432.3	10420.8	10407.4	10569.2
344.68	10646.3	10641	10407.8	10433.8	10421.5	10407.8	10601.3
344.58	10568.1	10678.3	10407.3	10434.5	10421.3	10407.3	10637.1
344.48	10875.2	10721.1	10407.4	10435.8	10421.7	10407.4	10678.3
344.38	10557.6	10767.4	10405.5	10435.4	10420.1	10405.5	10723
344.28	10783	10821.1	10405.6	10436.9	10420.5	10405.6	10774.9
344.18	10985.7	10879.1	10404.3	10437.1	10419.6	10404.3	10831.1
344.08	10938.4	10941.7	10401.8	10436.3	10417.4	10401.8	10891.7
343.98	11085.1	11010.2	10399.6	10435.8	10415.5	10399.6	10958
343.88	11197.1	11083.2	10396.5	10434.6	10412.7	10396.5	11028.8
343.78	11097.1	11160.6	10392.6	10432.9	10409.3	10392.6	11103.7
343.68	11271.5	11243.2	10389.4	10431.9	10406.4	10389.4	11183.7
343.58	11415.4	11328.7	10385	10430	10402.5	10385	11266.3
343.48	11512.6	11416.4	10379.8	10427.5	10397.6	10379.8	11351
343.38	11397.9	11505.7	10374	10424.5	10392.2	10374	11436.9
343.28	11932.2	11596.8	10368.8	10422.6	10387.5	10368.8	11524.3
343.18	11851.9	11684.6	10360.4	10417.8	10379.5	10360.4	11608
343.08	11789.6	11771.5	10352.4	10413.9	10372	10352.4	11690.4
342.98	12114.5	11856.3	10344.7	10410.9	10364.8	10344.7	11769.9
342.88	12043.9	11935.4	10335	10406.9	10355.6	10335.1	11842.8
342.78	11967.1	12010.1	10325.7	10404.4	10346.8	10325.8	11910.1
342.68	11840.4	12079.7	10316.8	10404.2	10338.4	10317	11970.5
342.58	12182.9	12144.1	10308.6	10407.4	10330.8	10308.8	12022.9
342.48	12279.3	12200.6	10298.2	10412.4	10321.1	10298.6	12063.4
342.38	12311.1	12251.5	10287.3	10422.5	10310.7	10287.8	12092.4
342.28	12394	12298.9	10276.1	10440.6	10300.1	10276.8	12109.6
342.18	12403.1	12345.5	10264.3	10470	10289	10265.3	12114
342.08	12388.6	12395.7	10252.4	10515.4	10277.8	10253.8	12105.9
341.98	12291.4	12455.4	10240.5	10582.6	10266.6	10242.5	12085.2
341.88	12457.6	12532.1	10229.1	10679	10256	10231.8	12052.7
341.78	12589.8	12632.4	10216.6	10810.6	10244.3	10220.3	12007.1
341.68	12793	12765.7	10203.3	10986.3	10231.8	10208.3	11949.3
341.58	12898.4	12941	10188.7	11213.9	10218	10195.3	11879.9
341.48	12956.6	13167.6	10173.3	11501.6	10203.5	10182.1	11800.3
341.38	13630.2	13453	10157.5	11855.6	10188.6	10169.1	11712.1
341.28	13835.5	13797.5	10137.6	12274.7	10169.7	10152.8	11613
341.18	14007	14203.9	10116.2	12760.1	10149.4	10136.1	11507
341.08	14916.3	14666.9	10093.7	13304.9	10127.9	10119.4	11395.9
340.98	15052.1	15170.4	10065.6	13891.3	10100.9	10098.6	11276.5
340.88	15730.8	15701.5	10036.5	14504.6	10073	10078.5	11155
340.78	15912.8	16232.9	10003.1	15116	10040.9	10056.3	11029.2
340.68	16536.9	16738.4	9968.47	15697.7	10007.5	10035.2	10903.4
340.58	16713.5	17182.8	9929.81	16213	9970.21	10013.1	10775.9
340.48	17330	17535	9889.86	16629.4	9931.7	9993.07	10650.4
340.38	17580.9	17761.2	9845.94	16911.8	9889.3	9972.92	10525
340.28	17896.3	17838.7	9800.25	17036.5	9845.21	9955.37	10402.4
340.18	17679.4	17753.7	9752.37	16988.6	9799.02	9940.54	10282.7
340.08	17354	17510.3	9705.51	16771.3	9753.95	9932.16	10169.4
339.98	17405.2	17124.3	9660.34	16399.8	9710.67	9931.39	10063.5
339.88	16839.3	16619.7	9614.58	15897.6	9666.92	9936.47	9962.46
339.78	16430.9	16033.2	9571.97	15301	9626.43	9951.53	9870.15
339.68	15715.6	15399.2	9531.56	14644.2	9588.27	9975.98	9785.42
339.58	14838	14753.6	9495.22	13963.1	9554.34	10011.9	9709.89
339.48	14433.1	14128	9463.97	13289.6	9525.63	10060.4	9644.27
339.38	13744.7	13544.5	9434.97	12646	9499.35	10118.7	9585.37
339.28	12940.6	13023.8	9409.95	12053.7	9477.23	10188.1	9534.57
339.18	12536.7	12579.1	9389.64	11526.6	9460.01	10269.1	9492.19
339.08	12356.8	12214.1	9371.64	11069.5	9445.32	10358.6	9455.46
338.98	11802.3	11927.9	9354.61	10682.9	9431.85	10454.4	9422.67
338.88	11644.4	11718.7	9340.84	10365.9	9421.88	10557.7	9395.71
338.78	11493.1	11576.8	9327.93	10110.8	9413.06	10664.8	9371.88
338.68	11252.4	11492.7	9315.86	9909.8	9405.4	10774.3	9350.82
338.58	11210.5	11456.7	9305.17	9754.98	9399.47	10885	9332.79
338.48	11396.9	11457.1	9294.66	9636.77	9394.11	10993.8	9316.34
338.38	11145.3	11482.6	9282.97	9545.94	9388.02	11097.7	9299.87
338.28	11562.2	11527.1	9272.73	9478.39	9383.88	11197.2	9285.81
338.18	11715.1	11578.8	9259.91	9424.46	9377.76	11286.4	9269.97
338.08	11776.1	11633	9246.08	9381.26	9371.37	11364.9	9253.77
337.98	12014.9	11685.1	9231.81	9345.91	9365.42	11431.5	9237.64
337.88	11954.4	11729.9	9216.01	9314.79	9359.09	11483.7	9220.4
337.78	11818.8	11766.5	9200.48	9287.89	9354.54	11521.7	9203.76
337.68	11767.5	11793.2	9185.67	9264.39	9352.78	11545	9188.11
337.58	11893.4	11808.8	9171.08	9242.94	9354.09	11552.2	9172.89
337.48	11754.5	11812.2	9155.65	9221.9	9358.53	11541.8	9156.97
337.38	11539.7	11806.2	9140.96	9202.48	9369.34	11515.3	9141.92
337.28	11627.3	11793.3	9127.48	9184.9	9389.22	11473.5	9128.17
337.18	11828.2	11775.3	9113.39	9167.19	9419.4	11415	9113.89
337.08	11670.3	11756.3	9098	9148.56	9463.26	11340.1	9098.35
336.98	11578.1	11744.9	9083.47	9131.09	9528.13	11252.3	9083.72
336.88	11799	11748.4	9069.41	9114.36	9620.16	11152.5	9069.58
336.78	11756.1	11774.6	9053.93	9096.43	9745.28	11040.6	9054.05
336.68	12035.4	11835.8	9038.61	9078.86	9914.12	10920	9038.7
336.58	11957.9	11942.1	9021.52	9059.68	10134.8	10790.6	9021.58
336.48	12233.8	12107.9	9004.79	9041.03	10419.8	10656.6	9004.83
336.38	12491.1	12343.3	8986.3	9020.75	10777.5	10517.7	8986.33
336.28	12969.6	12659.4	8966.14	8998.94	11216.8	10375.9	8966.16
336.18	13203.3	13063	8942.97	8974.22	11743.1	10231.6	8942.98
336.08	13615.7	13560.2	8918.25	8948.07	12360.8	10087.8	8918.26
335.98	14147.3	14149.1	8890.89	8919.37	13066.5	9945	8890.9
335.88	14715.1	14822.3	8860.16	8887.38	13851.8	9803.47	8860.16
335.78	15550.7	15565.6	8825.81	8851.86	14701.3	9664.01	8825.81
335.68	16206.8	16355.6	8786.21	8811.16	15591.1	9525.77	8786.21
335.58	16918.2	17164.5	8742.41	8766.33	16492.7	9390.33	8742.41
335.48	17530	17955.9	8694.05	8717	17369.2	9257.71	8694.06
335.38	18331.9	18689.5	8641.71	8663.74	18180.5	9128.59	8641.71
335.28	19272.8	19319	8584.21	8605.38	18880.2	9001.81	8584.21
335.18	19673	19798.3	8520.68	8541.04	19422.2	8876.33	8520.68
335.08	19911.4	20089.5	8454.35	8473.95	19769.1	8755.1	8454.35
334.98	20069.9	20162.4	8386.18	8405.06	19891	8638.73	8386.18
334.88	20445.6	20002.3	8316.65	8334.84	19773.5	8527.22	8316.65
334.78	19799.5	19611	8244.42	8261.97	19419.1	8418.75	8244.42
334.68	19330.9	19016	8175.66	8192.59	18855.8	8318.97	8175.66
334.58	18589.8	18251.2	8109.32	8125.66	18117.9	8226.29	8109.32
334.48	17607.6	17361.2	8047.05	8062.84	17250.6	8141.86	8047.05
334.38	16496.6	16391.9	7990.33	8005.59	16300.3	8066.63	7990.33
334.28	15305	15387.7	7939.97	7954.74	15312	8000.95	7939.97
334.18	14103.1	14388.2	7896.51	7910.8	14325.6	7944.9	7896.51
334.08	13413.3	13426.8	7860.04	7873.88	13374.8	7898.16	7860.04
333.98	12510.2	12526.8	7827.51	7840.92	12483.5	7857.34	7827.51
333.88	11635.1	11708.1	7800.24	7813.23	11672	7823.41	7800.24
333.78	10898.3	10982.8	7778.09	7790.69	10952.3	7795.97	7778.09
333.68	10375	10355.2	7760.26	7772.48	10329.3	7773.94	7760.26
333.58	9903.44	9823.93	7745.47	7757.33	9801.66	7755.88	7745.47
333.48	9377.89	9383.94	7733.44	7744.96	9364.56	7741.3	7733.44
333.38	9058.25	9027.48	7724.51	7735.7	9010.4	7730.41	7724.51
333.28	8657.18	8743.69	7717.46	7728.33	8728.43	7721.85	7717.46
333.18	8496.94	8522.52	7712.79	7723.36	8508.71	7716.03	7712.79
333.08	8601.12	8352.08	7709.06	7719.33	8339.42	7711.44	7709.06
332.98	8262.56	8221.05	7704.67	7714.67	8209.31	7706.41	7704.67
332.88	7991.93	8123.37	7702.3	7712.03	8112.38	7703.56	7702.3
332.78	8058.75	8051.37	7701.55	7711.03	8040.99	7702.46	7701.55
332.68	8109.26	7997.01	7700.4	7709.62	7987.14	7701.04	7700.4
332.58	8255.98	7955.64	7698.93	7707.92	7946.19	7699.38	7698.93
332.48	8013.6	7923.03	7696.56	7705.33	7913.95	7696.89	7696.56
332.38	7691.93	7898.78	7695.65	7704.19	7890.01	7695.88	7695.65
332.28	7908.39	7881.4	7696.67	7705.01	7872.91	7696.83	7696.67
332.18	7768.21	7866.23	7696.4	7704.52	7857.99	7696.5	7696.4
332.08	7775.25	7854.42	7696.96	7704.89	7846.41	7697.03	7696.96
331.98	7762.44	7844.41	7697.49	7705.23	7836.62	7697.54	7697.49
331.88	7764.48	7835.85	7698.1	7705.66	7828.25	7698.13	7698.1
331.78	7727.84	7828.32	7698.7	7706.08	7820.91	7698.72	7698.7
331.68	7590.87	7821.84	7699.52	7706.73	7814.61	7699.53	7699.52
331.58	7795.29	7816.88	7701.18	7708.23	7809.82	7701.19	7701.18
331.48	7762.75	7811.25	7701.61	7708.5	7804.36	7701.61	7701.61
331.38	7799.11	7806.32	7702.24	7708.98	7799.58	7702.24	7702.24
331.28	7719.53	7801.6	7702.65	7709.24	7795	7702.66	7702.65
331.18	7980.83	7797.73	7703.55	7710	7791.29	7703.55	7703.55
331.08	7677.12	7792.64	7702.88	7709.18	7786.34	7702.88	7702.88
330.98	7752.92	7789.69	7704.03	7710.2	7783.52	7704.03	7704.03
330.88	7703.98	7786.56	7704.74	7710.78	7780.52	7704.74	7704.74
330.78	7840.18	7783.99	7705.74	7711.66	7778.08	7705.74	7705.74
330.68	7764.94	7780.83	7705.93	7711.72	7775.04	7705.93	7705.93
330.58	7767.37	7778.35	7706.57	7712.25	7772.67	7706.57	7706.57
330.48	7671.16	7776.04	7707.21	7712.77	7770.48	7707.21	7707.21
330.38	7739.3	7774.5	7708.43	7713.87	7769.05	7708.43	7708.43
330.28	7672.25	7772.71	7709.24	7714.58	7767.38	7709.24	7709.24
330.18	7893.13	7771.49	7710.46	7715.7	7766.26	7710.46	7710.46
330.08	7679.96	7769.09	7710.36	7715.49	7763.96	7710.36	7710.36
329.98	7742.08	7768.1	7711.54	7716.57	7763.06	7711.54	7711.54
329.88	7662.99	7766.86	7712.36	7717.29	7761.92	7712.36	7712.36
329.78	7999.75	7766.21	7713.66	7718.5	7761.37	7713.66	7713.66
329.68	7855.13	7763.65	7712.93	7717.68	7758.89	7712.93	7712.93
329.58	7816.41	7762.04	7713.07	7717.73	7757.38	7713.07	7713.07
329.48	7876.38	7760.77	7713.45	7718.02	7756.19	7713.45	7713.45
329.38	7704.1	7759.21	7713.46	7717.96	7754.72	7713.46	7713.46
329.28	7925.8	7758.77	7714.52	7718.93	7754.36	7714.52	7714.52
329.18	7686.88	7757.08	7714.24	7718.58	7752.75	7714.24	7714.24
329.08	7715.41	7756.89	7715.41	7719.67	7752.64	7715.41	7715.41
