# Supplementary material for: Coupling photocatalytic water oxidation with reductive transformations of organic molecules
Source: Nat Commun. 2022 Oct 19;13:6186. doi: 10.1038/s41467-022-33778-9 (PMC9581948; doi:10.1038/s41467-022-33778-9)
Supplement: Supplementary file 2 — Source Data [file 41467_2022_33778_MOESM2_ESM.zip › Source Data/Source data of Supplementary Information/Supplementary Fig. 7.xlsx]

## Sheet: Fig.7a
	Fig. 7a
	Catalyst	Yield (%)
	g-C3N4	0
	Pt/g-C3N4	0
	Ni/g-C3N4	0
	Cu/g-C3N4	0
	Pd/g-C3N4	4
	Pd/g-C3N4*	11
	Pd/g-C3N4* + Na2CO3	95
	PdLi/g-C3N4* + Na2CO3	33
	PdPt/g-C3N4* + Na2CO3	57

## Sheet: Fig.7b
	Fig. 7b
	Catalyst	Yield (%)
	0.2%Pd/g-C3N4*	56
	0.5%Pd/g-C3N4*	63
	0.9%Pd/g-C3N4*	73
	1.8%Pd/g-C3N4*	89
	2.8%Pd/g-C3N4*	95
	4.6%Pd/g-C3N4*	87
