# Supplementary material for: Coupling photocatalytic water oxidation with reductive transformations of organic molecules
Source: Nat Commun. 2022 Oct 19;13:6186. doi: 10.1038/s41467-022-33778-9 (PMC9581948; doi:10.1038/s41467-022-33778-9)
Supplement: Supplementary file 2 — Source Data [file 41467_2022_33778_MOESM2_ESM.zip › Source Data/Source data of Supplementary Information/Supplementary Fig. 8.xlsx]

## Sheet: Fig.8a
	Fig. 8a
	Base	Yield (%)
	Na2CO3	95
	NaHCO3	18
	K2CO3	76
	NaOH	62
	CsF	23
	K3PO4	71
	KH2PO4	21

## Sheet: Fig.8b
	Fig. 8b
	Solvent	Yield (%)
	Toluene	0.7
	Cumene	0.2
	Cyclohexane	0.6
	CCl4	3
	THF	34
	DMF	32
	H2O	12
	1,4-dioxane	95
	Methanol	92
